# Supplementary material for: CED-5/CED-12 (DOCK/ELMO) can promote and inhibit F-actin formation via distinct motifs that may target different GTPases
Source: PLoS Genet. 2024 Jul 31;20(7):e1011330. doi: 10.1371/journal.pgen.1011330 (PMC11290852; doi:10.1371/journal.pgen.1011330)
Supplement: S1 Raw Data — Excel file with pages to match each Figure and Table are included in one file. Individual Excel pages correspond to each Table and graph included in the text and in the main Figures. (ZIP) [file pgen.1011330.s004.zip]

Archive with 10 entries (10 files):
- S1_Raw_Data/Fig. 1B & 1C.xlsx
- S1_Raw_Data/Fig. 1D.xlsx
- S1_Raw_Data/Fig. 2A 2B 2C.xlsx
- S1_Raw_Data/Fig. 3.xlsx
- S1_Raw_Data/Fig. 4B.xlsx
- S1_Raw_Data/Fig. 6B 6C.xlsx
- S1_Raw_Data/Fig. 7C.xlsx
- S1_Raw_Data/Fig. 7D.xlsx
- S1_Raw_Data/FIg. 7E.xlsx
- S1_Raw_Data/Genetics Table 1&2 Fig. 7B.xlsx
