# Supplementary material for: CED-5/CED-12 (DOCK/ELMO) can promote and inhibit F-actin formation via distinct motifs that may target different GTPases
Source: PLoS Genet. 2024 Jul 31;20(7):e1011330. doi: 10.1371/journal.pgen.1011330 (PMC11290852; doi:10.1371/journal.pgen.1011330)
Supplement: S1 Raw Data — Excel file with pages to match each Figure and Table are included in one file. Individual Excel pages correspond to each Table and graph included in the text and in the main Figures. (ZIP) [file pgen.1011330.s004.zip › S1_Raw_Data/Fig. 1B & 1C.xlsx]

## Sheet: 1B 1C
1B: Average F-actin in leading cells
Plin-26::LAmCh VE Control	Movie name: Plin LAmCh VE	Background avg:	127.322					ced-5(n1812); Plin-26::LAmCh	Movie name: ced-5 Plin LAmCh VE	Background avg:	120.112					ced-12(n3261); Plin-26::LAmCh	Movie name: ced12 PlinLAmCh VE2	Background avg:	109.511		134			ced-10 (tm597)
Embryo	Distance between leading cells (um)	Average Actin	/average actin - background					Embryo	Distance between leading cells (um)	Average Actin	/average actin - background					Embryo	Distance between leading cells (um)	Average Actin	/average actin - background					movie	bgm	mean	mean - background
1	13.645	368.165	240.843					1	11.835	465.161	345.049					1	6.504	385.902	276.391					PlinLamCh ced-10-tm59 enclosed 3_w1C 561 - Red.TIF	104.389	149.44	45.051
	12.628	380.624	253.302						10.923	480.496	360.384						5.296	426.362	316.851							150.263	45.874
	13.503	500.329	373.007						11.777	606.047	485.935						5.159	428.434	318.923							168.879	64.49
	13.037	440.928	313.606						8.639	608.14	488.028						5.842	365.28	255.769							138.057	33.668
	12.223	611.11	483.788						7.649	628.945	508.833						3.806	437.842	328.331							139.418	35.029
	10.422	465.491	338.169						6.516	570.329	450.217						4.036	411.874	302.363							126.402	22.013
	8.565	433.884	306.562						5.909	481.101	360.989						3.887	425.402	315.891					PlinLamCh ced-10-tm59 4hr 1_w1C 561 - Red.TIF	110.036	219.603	109.567
	8.285	536.938	409.616						5.727	525.415	405.303						3.606	413.27	303.759							329.782	219.746
	7.379	534.86	407.538						4.007	606.629	486.517						3.562	431.508	321.997							348.641	238.605
	5.385	534.728	407.406						2.924	634.107	513.995						3.899	383.57	274.059							267.036	157
	3.446	574.706	447.384						2.024	661.789	541.677						2.892	420.543	311.032							225.732	115.696
	2.555	503.716	376.394						1.18	614.852	494.74						2.631	512.091	402.58							240.05	130.014
	2.289	513.452	386.13						1.105	587.033	466.921						2.204	433.095	323.584							340.113	230.077
	1.832	499.746	372.424						0.73	634.069	513.957						1.462	553.837	444.326							342.374	232.338
	1.601	563.458	436.136						0.55	705.619	585.507						1.296	406.821	297.31							277.364	167.328
	0.859	515.283	387.961						0	867.66	747.548						0	407.475	297.964							299.853	189.817
	0.487	516.574	389.252					2	24.43	423.785	303.673					2	10.541	529.002	419.491							401.701	291.665
	0	584.822	457.5						23.46	565.703	445.591						8.908	499.642	390.131							235.848	125.812
2	7.697	605.983	478.661						22.481	544.802	424.69						6.24	463.839	354.328					PlinLamCh ced-10-tm59 old 3_w1C 561 - Red.TIF	116.678	293.99	177.312
	6.335	541.089	413.767						21.969	514.747	394.635						6.526	430.26	320.749							349.676	232.998
	6.578	481.638	354.316						21.232	564.854	444.742						5.379	560.383	450.872							289.514	172.836
	4.9	573.326	446.004						20.167	386.148	266.036						4.5	477.774	368.263							212.388	95.71
	3.008	710.189	582.867						20.054	610.163	490.051						5.037	618.348	508.837							453.108	336.43
	1.459	606.844	479.522						19.641	527.818	407.706						3.887	520.074	410.563							390.689	274.011
	1.81	589.355	462.033						19.009	492.077	371.965						2.55	465.938	356.427							272.538	155.86
	1.09	557.355	430.033						18.4	590.495	470.383						1.176	493.968	384.457							337.816	221.138
	1.09	598.822	471.5						17.159	606.653	486.541						0.543	479.12	369.609					PlinLamCh dlg-gfp ced-10-tm59 1_w1C 561 - Red.TIF	133.498	445.056	311.558
	0.362	599.312	471.99						15.457	646.913	526.801						0	474.738	365.227							185.09	51.592
	0	505.712	378.39						14.588	677.231	557.119					3	16.5	576.033	466.522							397.167	263.669
3	17.692	347.719	220.397						14.338	662.971	542.859						17.028	596.595	487.084							447.074	313.576
	18.074	298.581	171.259					3	20.615	519.243	399.131						17.285	580.902	471.391							371.533	238.035
	19.279	372.709	245.387						19.402	503.557	383.445						16.298	595.549	486.038					PlinLamCh ced-10-tm59 enclosed 2_w1C 561 - Red.TIF	103.583	158.984	55.401
	16.01	246.952	119.63						17.981	495.296	375.184						17.468	558.645	449.134							208.503	104.92
	14.242	257.463	130.141						18.11	503.105	382.993						15.928	597.983	488.472							191.797	88.214
	11.251	282.447	155.125						17.173	622.689	502.577						13.936	606.948	497.437							175.15	71.567
	10.408	266.3	138.978						Movie name: ced-5 Plin LAmCh VE1	Background avg:	117.445						14.128	552.706	443.195					PlinLamCh ced-10-tm59 old 2_w1C 561 - Red.TIF	107.927	392.595	284.668
	10.859	361.212	233.89					Embryo	Distance between leading cells (um)	Average Actin	/average actin - background						13.393	734.063	624.552							316.805	208.878
	7.636	327.518	200.196					1	10.364	775.235	657.79						13.936	591.935	482.424							333.168	225.241
	6.937	369.918	242.596						10.41	599.183	481.738						12.132	658.564	549.053							238.19	130.263
	5.992	367.621	240.299						10.226	666.948	549.503						13.672	617.585	508.074							332.446	224.519
	4.28	341.494	214.172						8.416	652.208	534.763						11.691	644.554	535.043							397.017	289.09
	3.421	380.012	252.69						5.916	595.966	478.521						11.046	591.273	481.762							411.551	303.624
	1.451	419.205	291.883						5.388	741.502	624.057						8.966	512.834	403.323							459.614	351.687
	1.207	388.987	261.665						4.253	676.38	558.935						8.416	554.168	444.657							434.673	326.746
	1.086	386.512	259.19						2.909	622.048	504.603						7.878	529.773	420.262							444.1	336.173
	0.724	436.055	308.733						3.348	684.846	567.401						6.793	530.543	421.032							284.778	176.851
	0	415.944	288.622						2.179	796.751	679.306						7.064	587.14	477.629							395.774	287.847
			334.701						2.172	760.031	642.586						6.656	585.262	475.751							368.594	260.667
	Movie name: Plin LAmCh VE1	Background avg:	123.841						1.459	746.066	628.621						5.702	631.799	522.288
Embryo	Distance between leading cells (um)	Average Actin	/average actin - background						1.812	823.533	706.088						6.261	648.808	539.297
1	3.665	576.805	452.964						1.09	916.54	799.095						5.351	679.339	569.828
	3.886	479.624	355.783						0.405	928.936	811.491						3.81	523.091	413.58
	2.672	567.181	443.34						0	885.964	768.519						4.526	623	513.489
	0	514.27	346.799					2	12	605.067	487.622						4.167	533.435	423.924
2	1.19	592.045	468.204						12.748	464.732	347.287						3.624	557.525	448.014
	0	496.532	372.691						12.148	464.004	346.559						2.264	559.928	450.417
3	11.74	475.385	351.544						12.68	629.355	511.91						1.538	507.533	398.022
	10.114	437.464	313.623						11.657	508.578	391.133						1.58	610.812	501.301
	8.522	492.979	369.138						11.421	601.975	484.53						0	569.102	459.591
	7.745	470.64	346.799						11.113	594.518	477.073								417.672
	5.193	503.442	379.601						11.185	509.565	392.12
	4.803	492.173	368.332						12.217	710.797	593.352
	2.445	558.456	434.615						11.345	650.904	533.459
	2.179	483.215	359.374						11.351	569.122	451.677
	0.979	541.437	0						10.468	651.775	534.33
	0.271	593.765	469.924						10.516	675.446	558.001
	0	501.54	377.699						10.567	559.465	442.02
			339.169						11.131	641.378	523.933
									11.009	759.316	641.871
									11.067	684.136	566.691
									10.073	549.754	432.309
1C: Enclosure Time in minutes									10.092	494.336	376.891
									9.678	532.957	415.512
	control	n1812	n3261					3	14.263	372.295	254.85
	22	18	20						12.702	394.925	277.48
	20	12	18						12.004	413.001	295.556
	24	12	14						12.607	518.182	400.737
	16	18	20						10.407	488.019	370.574
	20	22	18						10.36	503.732	386.287
	22	18	16						8.977	434.369	316.924
	20	14	16						6.727	402.686	285.241
	18	16	22						5.76	516.447	399.002
	24	22	18						3.593	401.406	283.961
	18		18						3.214	521.966	404.521
			12						1.601	484.571	367.126
									0.384	581.123	463.678
									0	526.824	409.379
											474.686
