# Supplementary material for: CED-5/CED-12 (DOCK/ELMO) can promote and inhibit F-actin formation via distinct motifs that may target different GTPases
Source: PLoS Genet. 2024 Jul 31;20(7):e1011330. doi: 10.1371/journal.pgen.1011330 (PMC11290852; doi:10.1371/journal.pgen.1011330)
Supplement: S1 Raw Data — Excel file with pages to match each Figure and Table are included in one file. Individual Excel pages correspond to each Table and graph included in the text and in the main Figures. (ZIP) [file pgen.1011330.s004.zip › S1_Raw_Data/Fig. 1D.xlsx]

## Sheet: 1D
1D: Ventral vs. Dorsal F-actin levels, Leading edge cells
	control	bgm		average	– bgm	v – d		ced-10(tm597)	bgm		average	– bgm	v – d			ced-5(n1812)	bgm		average	– bgm	v – d			ced-12(n3261)	bgm		average	– bgm	v – d
gef 6/7/23	Control PlinLAmCh dlg gfp 1.nd	113.345	v	312.851	199.506	76.851		4/11/2024 movies	113.244	v	454.797	341.553	155.599		tv 9/15/21	ced-5 Plin LAmCh VE1.nd	127.345	v	473.03	345.685	118.131		tv 9/17/21	ced12 PlinLAmCh VE 1.nd	105.434	v	442.328	336.894	225.166
			d	236	122.655					d	299.198	185.954						d	354.899	227.554						d	217.162	111.728
			v	335.462	222.117	77.565				v	268.863	155.619	48.879					v	477.394	350.049	225.411					v	508.872	403.438	294.583
			d	257.897	144.552					d	219.984	106.74						d	251.983	124.638						d	214.289	108.855
			v	404.618	291.273	121.618				v	297.511	184.267	87.816					v	534.342	406.997	169.687					v	302.357	196.923	95.578
			d	283	169.655					d	209.695	96.451						d	364.655	237.31						d	206.779	101.345
			v	380.222	266.877	136.225			107.453	v	163.656	56.203	46.656					v	464.412	337.067	181.561					v	520.814	415.38	287.408
			d	243.997	130.652					d	117	9.547						d	282.851	155.506						d	233.406	127.972
			v	442.843	329.498	211.696				v	173.11	65.657	32.153					v	575.166	447.821	209.194					v	317.882	212.448	114.085
			d	231.147	117.802					d	140.957	33.504						d	365.972	238.627						d	203.797	98.363
			v	570	456.655	330.26				v	170.169	62.716	32.169					v	379.921	252.576	81.152					v	429.945	324.511	218.082
			d	239.74	126.395					d	138	30.547						d	298.769	171.424						d	211.863	106.429
			v	437.214	323.869	184.455			106.663	v	232	125.337	17					v	462.568	335.223	145.849					v	488.095	382.661	285.614
			d	252.759	139.414					d	215	108.337						d	316.719	189.374						d	202.481	97.047
			v	326.927	213.582	111				v	373.576	266.913	172.576					v	692.113	564.768	397.607					v	422.461	317.027	197.314
			d	215.927	102.582					d	201	94.337						d	294.506	167.161						d	225.147	119.713
			v	363.041	249.696	155.778				v	289.519	182.856	118.438					v	345.529	218.184	144.51					v	531.048	425.614	275.74
			d	207.263	93.918					d	171.081	64.418						d	201.019	73.674						d	255.308	149.874
			v	330.234	216.889	112.752			108.797	v	301	192.203	98.295					v	465.405	338.06	151.409					v	409.365	303.931	200.357
			d	217.482	104.137					d	202.705	93.908						d	313.996	186.651						d	209.008	103.574
			v	382.668	269.323	189.048				v	462.086	353.289	227.936					v	521.305	393.96	239.09					v	335.015	229.581	127.559
			d	193.62	80.275					d	234.15	125.353						d	282.215	154.87						d	207.456	102.022
			v	457.254	343.909	279.044			106.845	v	149.694	40.897	28.494					v	420.715	293.37	194.903					v	356.686	251.252	134.52
			d	178.21	64.865					d	121.2	12.403						d	225.812	98.467						d	222.166	116.732
			v	294.665	181.32	63.476												v	454.997	327.652	159.255					v	454.773	349.339	209.531
			d	231.189	117.844													d	295.742	168.397						d	245.242	139.808
			v	265.891	152.546	13.91												v	263.394	136.049	30.616					v	557.59	452.156	338.592
			d	251.981	138.636													d	232.778	105.433						d	218.998	113.564
			v	385.671	272.326	169.833												v	249.93	122.585	48.568					v	354.544	249.11	146.642
			d	215.838	102.493													d	201.362	74.017						d	207.902	102.468
			v	455.202	341.857	199.603												v	489.037	361.692	239.924					v	611.219	505.785	385.085
			d	255.599	142.254													d	249.113	121.768						d	226.134	120.7
			v	530.415	417.07	315.568												v	657.424	530.079	379.748			ced12 PlinLAmCh VE 3.nd	113.456	v	367.158	253.702	190.231
			d	214.847	101.502													d	277.676	150.331						d	176.927	63.471
			v	384.833	271.488	177.511												v	460.528	333.183	210.172					v	199.168	85.712	20.708
			d	207.322	93.977													d	250.356	123.011						d	178.46	65.004
			v	372.529	259.184	171.118												v	716.443	589.098	401.754					v	500.462	387.006	272.417
			d	201.411	88.066													d	314.689	187.344						d	228.045	114.589
			v	362.444	249.099	117.969												v	546.75	419.405	251.546					v	481.966	368.51	286.235
			d	244.475	131.13													d	295.204	167.859						d	195.731	82.275
			v	556.265	442.92	339.185												v	482.776	355.431	258.814					v	515.398	401.942	325.892
			d	217.08	103.735													d	223.962	96.617						d	189.506	76.05
			v	383.386	270.041	160.295												v	329.025	201.68	15.666					v	476.564	363.108	211.647
			v	223.091	109.746													d	313.359	186.014						d	264.917	151.461
			d	317.323	203.978	104.104												v	680.065	552.72	380.882					v	601.465	488.009	324.17
			v	213.219	99.874													d	299.183	171.838						d	277.295	163.839
			d	389.694	276.349	144.609												v	586.931	459.586	303.34					v	511.299	397.843	251.097
			v	245.085	131.74													d	283.591	156.246						d	260.202	146.746
gef 7/6/23	Control PlinLAmCh 1.nd	118.243	d	673.677	555.434	395.871												v	399.456	272.111	139.078					v	460.747	347.291	188.808
			v	277.806	159.563													d	260.378	133.033						d	271.939	158.483
			d	422.648	304.405	185.079																				v	358.454	244.998	117.46
			v	237.569	119.326																					d	240.994	127.538
			d	616.451	498.208	308.463																				v	438.032	324.576	146.545
			v	307.988	189.745																					d	291.487	178.031
			d	508.784	390.541	181.048																				v	516.631	403.175	248.923
			v	327.736	209.493																					d	267.708	154.252
			d	396.098	277.855	184.426																				v	593.079	479.623	336.076
			v	211.672	93.429																					d	257.003	143.547
			v	640.037	521.794	317.988																				v	349.353	235.897	94.053
			d	322.049	203.806																					d	255.3	141.844
			v	412.544	294.301	157.631
			d	254.913	136.67
			v	470.704	352.461	200.704
			d	270	151.757
			v	506	387.757	219.337
			d	286.663	168.42
			v	364.556	246.313	138.517
			d	226.039	107.796
			v	512.938	394.695	255.547
			d	257.391	139.148
