# Supplementary material for: CED-5/CED-12 (DOCK/ELMO) can promote and inhibit F-actin formation via distinct motifs that may target different GTPases
Source: PLoS Genet. 2024 Jul 31;20(7):e1011330. doi: 10.1371/journal.pgen.1011330 (PMC11290852; doi:10.1371/journal.pgen.1011330)
Supplement: S1 Raw Data — Excel file with pages to match each Figure and Table are included in one file. Individual Excel pages correspond to each Table and graph included in the text and in the main Figures. (ZIP) [file pgen.1011330.s004.zip › S1_Raw_Data/Fig. 2A 2B 2C.xlsx]

## Sheet: 2A 2B 2C
2A: Lateral epidermal levels of ced-10::gfp, early bean stage											measuring epidermis in the gfp::ced-10;ced-5(n1812)
movies from 12/22 from sushma											movies from 12/22 from sushma
	movie	name of movie	background mean	timept	z	mean	min	max	mean – background			movie	name of movie	background mean	timept	z	mean	min	max	mean – background
	1	GFP-CED-10_WT_4h.nd	514.268	6	11	1159.12	1040	1194.31	644.847			1	GFP-CED-10_n1812_4h.nd	510.379	6	14	1473.28	1160.53	1748.59	962.903
			514.268			1143.93	802.722	1307.75	629.665					510.379			1311.89	1153.25	1404.11	801.51
			514.268			1365.24	1336.47	1402.29	850.971					510.379			1388.42	1108.19	1585.61	878.04
			514.268			1194.94	1104.08	1225.64	680.668					510.379			1374.15	1290.39	1451.75	863.769
			514.268			1087.35	1026.06	1212.11	573.084					510.379			1423.13	1354.25	1449.6	912.748
			514.268			1100.28	1079.78	1120.25	586.01					510.379			1416.1	1356.42	1496.94	905.718
			514.268			1352.64	1207	1432.33	838.371					510.379			1459.49	1299.08	1639.72	949.11
			514.268			1266.08	1220.04	1318.41	751.813					510.379			1208.09	1188.24	1251.28	697.708
			514.268			1365.91	1291.58	1407.75	851.64					510.379			1259.92	1169.5	1414.72	749.54
			514.268			1164.55	1112.31	1248.78	650.286					510.379			1316.53	1184	1463.58	806.155
			514.268			1257.45	1186.33	1402.94	743.183					510.379			1200.58	1143.33	1261.75	690.196
			514.268			1291.74	1181.42	1350.15	777.474					510.379			1189.41	1062.25	1286.89	679.033
			514.268			1127.6	1073.5	1177.51	613.335					510.379			1214.87	1119.5	1281.17	704.49
			514.268			1067.84	915.963	1309.08	553.574					510.379			1200.01	832.778	1369.17	689.626
			514.268			1102.36	1056.5	1194.25	588.093					510.379			1329.04	1212.31	1429.5	818.66
			514.268			1152.15	1053.31	1260.5	637.878					510.379			1328.7	1176.56	1412.19	818.32
			514.268			938.053	738.417	1154.75	423.785					510.379			1288.23	932.917	1458.4	777.851
			514.268			1003.63	990.583	1023.58	489.365					510.379			1512.12	1404.33	1555.89	1001.74
			514.268			1006.95	723.833	1203.25	492.681					510.379			1262.19	1205.39	1317.31	751.814
			514.268			1120.16	1040.75	1168.5	605.893					510.379			1171.92	1043.67	1238.6	661.54
			514.268			1108.78	965.667	1268.42	594.507					510.379			1137.67	843.556	1374.25	627.287
			514.268			1143.01	981.5	1241.46	628.742					510.379			1066.43	1022.15	1128.25	556.05
			514.268			1078.02	1021.25	1135.53	563.75					510.379			1421.2	1326.21	1541.25	910.822
			514.268			1086.41	1069.19	1114.17	572.142					510.379			1461.21	1156.25	1621.2	950.828
			514.268			1104.81	982.361	1165.15	590.546					510.379			1558.97	1527.78	1591.71	1048.59
			514.268			1031.4	975.833	1070.25	517.13					510.379			1323.22	1259.17	1351.48	812.839
			514.268			1084.9	1030.62	1129.92	570.629					510.379			1490.99	1406.17	1526.97	980.613
			514.268			1021.39	932.556	1065.82	507.12					510.379			1524.28	1493.33	1587.56	1013.9
			514.268			1030.23	968.389	1089.4	515.966					510.379			1459.81	1277.25	1559.04	949.427
			514.268			932.811	865.75	999.361	418.543					510.379			1440.13	1206.83	1578.5	929.754
			514.268			988.347	956.861	1028.67	474.079					510.379			1579.58	1454.1	1804.13	1069.2
			514.268			912.183	890.25	954.667	397.915					510.379			1483.77	1427.33	1515.3	973.389
			514.268			995.333	944.75	1024.75	481.065					510.379			1509.61	1226.42	1622.08	999.228
			514.268			1012.7	973.5	1043.61	498.43					510.379			1283.01	1232.25	1354.53	772.633
			514.268			1100.05	1067.69	1135.64	585.781					510.379			1327.2	1177.33	1408.59	816.817
			514.268			1097.56	1009.75	1140.5	583.288					510.379			1302.48	1208.58	1363.86	792.105
			514.268			1116.35	1027.63	1230.64	602.081					510.379			1161.96	1134.33	1205.88	651.581
			514.268			1045.75	911.806	1145	531.484					510.379			1030.66	988.667	1112.92	520.282
			514.268			1105.49	1070.25	1135.19	591.221					510.379			1224.93	1186.45	1275.19	714.548
			514.268			1173.27	1108	1264.42	659					510.379			1314.12	1276	1364.22	803.743
			514.268			1014.17	912.667	1057	499.899					510.379			1330.99	1036	1609.5	820.615
			514.268			1150.22	1097.19	1203.25	635.954					510.379			1421.41	1128.5	1624.75	911.034
			514.268			1151.05	1106.01	1204	636.777					510.379			1513.15	1386	1578.42	1002.77
			514.268			1096.33	948.278	1148.37	582.061					510.379			1540.46	1477.5	1617.22	1030.08
			514.268			952.472	795.917	1050.28	438.204					510.379			1755.62	1525.5	1928.43	1245.25
			514.268			1089.94	1062.95	1109.31	575.671					510.379			1378.85	1051.75	1570	868.472
			514.268			1024.9	753	1140	510.632					510.379			1164.31	1005.5	1426	653.929
			514.268			1068.9	900.75	1238.08	554.632					510.379			1562.74	1345.5	1675.67	1052.36
			514.268			950.399	611.944	1123.19	436.131					510.379			1607.06	1472.75	1735.4	1096.68
			514.268			1152.15	1056.08	1206.32	637.879					510.379			1205.17	653	1564	694.787
			514.268			1096.71	1081	1112.53	582.44					510.379			1443.08	1021	1712.5	932.704
			514.268			1081.51	1028.96	1116.33	567.24					510.379			1188.41	1017	1397	678.035
			514.268			1100.9	1086.67	1116.27	586.628					510.379			1378.35	1222	1493.25	867.975
			514.268			1079.34	932.917	1150	565.076					510.379			1347.98	1284.81	1409.5	837.6
			514.268			1094.73	964.194	1155.67	580.459					510.379			1066.66	1015.25	1140	556.28
			514.268			1058.73	946.778	1128.94	544.466					510.379			1147.17	1070	1241.5	636.788
			514.268			1102.17	1037.19	1127.9	587.904					510.379			1339.33	1266	1459	828.951
			514.268			1089.68	1000.5	1137.47	575.415					510.379			1378.79	1361.75	1411.29	868.41
			514.268			1180.42	1127.92	1239.83	666.149					510.379			1309.56	1158	1365.74	799.181
			514.268			899.786	571.25	1214.78	385.518					510.379			1360.26	1302.61	1503	849.88
			514.268			1083.65	935.556	1213.17	569.382					510.379			1693.66	1418.75	1875.5	1183.28
			514.268			1169.62	1120.61	1238.7	655.357					510.379			1503.41	1195	1638.4	993.027
			514.268			1169.43	1074.6	1313.17	655.159					510.379			1647.18	1394.5	1897.75	1136.8
			514.268			1328.9	1135.25	1457.91	814.635					510.379			1499.91	1432	1562.46	989.534
			514.268			1125.4	1050.5	1167.81	611.132					510.379			1399.28	1298.5	1551.5	888.896
			514.268			1220	1087.42	1322.58	705.735					510.379			1521.34	1404	1613.07	1010.96
			514.268			1283.08	1243.33	1309.5	768.811
			514.268			1077.99	1039.44	1110.17	563.725
			514.268			1194.56	1019.71	1378	680.296
			514.268			979	826.417	1155.33	464.732
			514.268			1029.33	903.833	1217.53	515.065
			514.268			1159.65	1143.4	1170.64	645.38
			514.268			1074.46	1012.03	1124.68	560.188
			514.268			1124.27	1058.94	1193.83	610.002
			514.268			1151.06	977.917	1264.89	636.788
			514.268			1095.02	994.667	1146.78	580.749
			514.268			975.735	756.417	1128.75	461.467
			514.268			1035.45	745.5	1173.42	521.187
			514.268			1044.17	808.5	1208.92	529.899
			514.268			993.492	772.5	1085.69	479.224
			514.268			1147.17	1103.58	1165.63	632.901
			514.268			1056.59	726.194	1191.34	542.325
			514.268			998.655	957.386	1048.87	484.387
			514.268			1026.85	823.583	1461.97	512.579
			514.268			1006.7	639.583	1181.92	492.43
			514.268			1005.84	907.917	1063.48	491.57
2B: Lateral epidermal levels of gfp::wve-1, early bean stage											measuring epidermis in the gfp::wve-1
movies from 4/5/18 from sushma											movies from 4/5/18 from sushma
	movie	name of movie	background mean	timept	z	mean	min	max	mean – background			movie	name of movie	background mean	timept	z	mean	min	max	mean – background
	1	GFP_WVE-1_n1812_4h5m.nd	509.232	5	10	567.619	561.982	575.13	58.387			1	GFP_WVE-1_WT_4h5m.nd	509.396	5	12	562.607	556.75	569.5	53.211
			509.232			588.937	566.5	613.201	79.705					509.396			555.087	544.5	562.318	45.691
			509.232			587.956	574	597.667	78.724					509.396			560.789	555.863	567.848	51.393
			509.232			573.417	560.184	592.5	64.185					509.396			556.207	551.08	561	46.811
			509.232			582.168	572	594.391	72.936					509.396			552.006	549	555.917	42.61
			509.232			581.306	566	601.933	72.074					509.396			556.419	542	569	47.023
			509.232			582.075	570.48	593	72.843					509.396			566.433	557	578	57.037
			509.232			580.472	570.5	593.242	71.24					509.396			579.319	569	588.398	69.923
			509.232			579.117	562.512	600.281	69.885					509.396			561.657	552	569.111	52.261
			509.232			608.974	602.224	621	99.742					509.396			553.092	547.422	562	43.696
			509.232			583.566	575.375	595.292	74.334					509.396			560.392	554.333	566.75	50.996
			509.232			585.133	578.167	595	75.901					509.396			578.396	574.333	581.852	69
			509.232			582	559.5	596.5	72.768					509.396			561.798	555.154	573.5	52.402
			509.232			577.52	570.333	584	68.288					509.396			570.743	557.5	584.5	61.347
			509.232			569.709	561	575.429	60.477					509.396			547.003	539.554	553.562	37.607
			509.232			574.054	567.833	581.667	64.822					509.396			548.327	543.5	554.25	38.931
			509.232			569.589	562	583.06	60.357					509.396			561.658	551.457	575.518	52.262
			509.232			585.844	572	604.463	76.612					509.396			565.005	554	573.153	55.609
			509.232			595.688	585.901	607.037	86.456					509.396			571.477	561.255	578.245	62.081
			509.232			585.672	573.926	598.556	76.44					509.396			573.344	564	582.068	63.948
			509.232			583.911	568	594.333	74.679					509.396			569.918	561	579.4	60.522
			509.232			585.97	575.5	595.091	76.738					509.396			554.447	546.5	563.88	45.051
			509.232			579.273	569.583	591.25	70.041					509.396			563.688	556.5	574.393	54.292
			509.232			600.56	584.5	609.667	91.328					509.396			553.817	544.75	563.979	44.421
			509.232			583.676	581.25	586	74.444					509.396			560.287	548.5	572	50.891
			509.232			582.997	571.503	589.389	73.765					509.396			566.026	550	581.47	56.63
			509.232			599.842	589.482	622.247	90.61					509.396			573.08	556.5	589	63.684
			509.232			598.194	591	605.272	88.962					509.396			561.119	555.5	564.5	51.723
			509.232			580.733	565	597.36	71.501					509.396			564.738	551.13	574.873	55.342
			509.232			603.046	585	615.719	93.814					509.396			564.724	556	578.542	55.328
			509.232			582.637	568.64	592	73.405
			509.232			598.632	566	611	89.4
			509.232			582.568	567	592.9	73.336
			509.232			578.211	568.065	586.25	68.979
			509.232			566.559	560.612	579.601	57.327
			509.232			576.034	553	590	66.802
			509.232			591.335	575.582	608.5	82.103
			509.232			582.705	571	590.5	73.473
			509.232			585.976	580.5	592	76.744
			509.232			564.661	557	575	55.429
2C: Protrusion retractions in controls vs. ced-12(n3261) and ced-5(n1812)
Control Protrusions	Per min	Control Retractions	Con per min		ced-5 Prot	ced-5 per min	ced-5 Ret	c5 per min	ced-12 Prot	c12 per min	ced-12 Ret	c12Retpermin
16	2.28571	6	0.857143		31	4.42857	15	2.14286	21	3	10	1.42857
4	0.571429	6	0.857143		28	4	14	2	22	3.14286	14	2
18	2.57143	8	1.14286		20	2.85714	10	1.42857	27	3.85714	8	1.14286
26	3.71429	7	1		23	3.28571	9	1.28571	28	4	15	2.14286
15	2.14286	10	1.42857		25	3.57143	7	1	32	4.57143	1	0.142857
19	2.71429	8	1.14286		25	3.57143	14	2	23	3.28571	1	0.142857
6	0.857143	3	0.428571
22	3.14286	13	1.85714
22	3.14286	8	1.14286
