# Supplementary material for: CED-5/CED-12 (DOCK/ELMO) can promote and inhibit F-actin formation via distinct motifs that may target different GTPases
Source: PLoS Genet. 2024 Jul 31;20(7):e1011330. doi: 10.1371/journal.pgen.1011330 (PMC11290852; doi:10.1371/journal.pgen.1011330)
Supplement: S1 Raw Data — Excel file with pages to match each Figure and Table are included in one file. Individual Excel pages correspond to each Table and graph included in the text and in the main Figures. (ZIP) [file pgen.1011330.s004.zip › S1_Raw_Data/Fig. 3.xlsx]

## Sheet: 3
Embryo length, width, and ratios
	N2														ced-5(n1812)														gex-3 RNAi														ced-12(n3261)
	Alive			Dead				Alive		Dead					Alive			Dead				Alive		Dead					Alive			Dead				Alive		Dead					Alive			Dead
Picture	Length	Width	Ratio	Length	Width	Ratio		Length	Width	Length	Width			Picture	Length	Width	Ratio	Length	Width	Ratio		Length	Width	Length	Width			Picture	Length	Width	Ratio	Length	Width	Ratio		Length	Width	Length	Width			Picture	Length	Width	Ratio	Length	Width	Ratio
1	296.279	181.618	1.63133					51.1081	31.3291					1	321.076	172.351	1.86292					55.3856	29.7305					gex-3_1	244.381	179.402	1.3622	251.366	191.606	1.31189		42.1557	30.9468	43.3606	33.052			ced-12_1	295.195	201.651	1.46389	229.089	194.159	1.1799
	279.644	192.38	1.4536					48.2386	33.1855						279.045	167.012	1.67081					48.1353	28.8096									257.099	205.973	1.24822				44.3496	35.5303				301.89	190.106	1.58801
	272.244	176.819	1.53968					46.9621	30.5013						273.066	165.557	1.64938					47.1039	28.5586									251.549	205.769	1.22248				43.3922	35.4952				271.336	212.331	1.27789
	290.222	178.216	1.62848					50.0633	30.7423					2	296.279	208.279	1.42251	267.606	205.828	1.30014		51.1081	35.9281	46.162	35.5053			gex-3_2				245.4	207.511	1.18259				42.3315	35.7956			ced-12_2	299.798	189.338	1.5834	181.75	154.402	1.17712
	290.222	165.206	1.75673					50.0633	28.498						255.327	185.801	1.3742					44.0439	32.0507									235.544	191.525	1.22983				40.6313	33.0381				265.685	188.548	1.40911
	307.956	197.585	1.5586					53.1224	34.0834					3	285.927	176.139	1.6233	237.811	180.693	1.31611		49.3224	30.384	41.0224	31.1695							293.421	178.734	1.64166				50.6151	30.8316				289.705	183.255	1.58088
2	287.433	183.208	1.56889					49.5822	31.6034						267.017	159.327	1.67591	230.341	203.931	1.1295		46.0604	27.4839	39.7338	35.1781							302.539	226.597	1.33514				52.188	39.088				312.973	180.079	1.73798
	298.613	190.507	1.56746					51.5107	32.8625						290.801	176.709	1.64565	247.196	176.366	1.40161		50.1632	30.4823	42.6413	30.4231			gex-3_3	255.267	197.132	1.2949	219.276	192.627	1.13835		44.0336	34.0053	37.8251	33.2282				275.097	207.675	1.32465
	280.018	169.712	1.64996					48.3031	29.2753						259.326	164.003	1.58123	258.805	220.62	1.17308		44.7337	28.2905	44.6439	38.057				251.048	197.914	1.26847	238.623	189.615	1.25846		43.3058	34.1402	41.1625	32.7086				299.629	185.276	1.6172
	278.729	186.304	1.4961					48.0808	32.1374					4	270.296	193.662	1.39571					46.6261	33.4067									240.033	204.012	1.17656				41.4057	35.1921				283.301	202.14	1.40151
	290.5	175.414	1.65608					50.1112	30.2589						281.853	187.385	1.50414					48.6196	32.3239									249.098	191.063	1.30375				42.9694	32.9584			ced-12_3	282.572	183.618	1.53891
	308.908	189.908	1.62662					53.2866	32.7591						278.412	171.418	1.62417					48.0261	29.5696									246.911	210.851	1.17102				42.5921	36.3718				309.129	191.411	1.615
3	263.919	182.069	1.44955					45.526	31.4069						286.819	177.53	1.61561					49.4763	30.6239									215.873	183.962	1.17347				37.2381	31.7334				312.467	194.397	1.60737
	265.424	195.533	1.35744					45.7856	33.7294						252.786	200.085	1.26339					43.6056	34.5147									261.817	189.76	1.37973				45.1634	32.7336				282.972	197.067	1.43592
	284.412	178.941	1.58942					49.0611	30.8673						245.422	185.348	1.32411					42.3353	31.9725					gex-3_4	284.903	191.846	1.48506	208.216	181.728	1.14576		49.1458	33.0934	35.9173	31.3481				289.444	197.99	1.46191
	288.766	181.11	1.59442					49.8121	31.2415						251.676	183.992	1.36786					43.4141	31.7386									258.496	196.329	1.31665				44.5906	33.8668				302.67	188.076	1.6093
	294.109	180.544	1.62902					50.7338	31.1438					5	258.643	206.206	1.25429	258.488	192.302	1.34418		44.6159	35.5705	44.5892	33.1721							232.019	181.177	1.28062				40.0233	31.253			ced-12_4	283.147	186.457	1.51856
	291.084	193.869	1.50145					50.212	33.4424						297.027	184.285	1.61178	286.211	185.132	1.54598		51.2372	31.7892	49.3714	31.9353							128.222	117.004	1.09588				22.1183	20.1832				304.646	178.213	1.70945
4	291.386	185.408	1.57159					50.2641	31.9829						293.621	166.832	1.75998					50.6496	28.7785									268.888	205.65	1.3075				46.3832	35.4746				275.074	181.216	1.51793
	293.981	184.174	1.59621					50.7117	31.77						247.504	196.329	1.26066					42.6944	33.8668									242.553	195.801	1.23877				41.8404	33.7757				297.91	165.419	1.80094
	281.002	197.063	1.42595					48.4728	33.9934					6	282.62	189.024	1.49515	285.659	225.016	1.26951		48.7519	32.6066	49.2762	38.8153							239.176	192.442	1.24285				41.2579	33.1962				293.054	174.59	1.67853
	309.944	187.361	1.65426					53.4653	32.3198						232.499	173.159	1.34269					40.1061	29.8699									247.194	215.356	1.14784				42.641	37.1489				323.651	178.178	1.81645
5	257.235	182.036	1.4131	263.638	217.568	1.21175		44.373	31.4012						274.186	183.371	1.49525					47.2971	31.6315									239.71	184.621	1.29839				41.35	31.8471			ced-12_5	307.5	185.851	1.65455
	303.209	183.469	1.65264					52.3036	31.6484						221.07	190.961	1.15767					38.1346	32.9408									211.367	217.313	0.972639				36.4608	37.4865				305.476	175.281	1.74278
	304.495	188.409	1.61614					52.5254	32.5006						298.814	192.284	1.55402					51.5454	33.169									240.071	192.876	1.24469				41.4122	33.2711				314.989	186.714	1.68701
	265.876	198.977	1.33621					45.8636	34.3235					7	278.298	190.882	1.45796	261.63	187.542	1.39505		48.0064	32.9271	45.1312	32.351			gex-3_5	237.952	170.88	1.39251	218.186	185.173	1.17828		41.0467	29.4768	37.6371	31.9423				302.904	218.902	1.38374
	285.328	180.314	1.5824					49.2191	31.1042						315.496	199.06	1.58493					54.4231	34.3378									253.665	201.817	1.25691				43.7572	34.8134			ced-12_6	291.143	204.383	1.4245
	247.032	193.065	1.27953					42.613	33.3037						264.849	179.739	1.47352					45.6865	31.005									259.942	199.612	1.30224				44.84	34.4331				307.084	187.735	1.63573
6	249.07	181.011	1.37599					42.9646	31.2244						302.979	174.011	1.74115					52.2639	30.0169									224.758	205.548	1.09346				38.7708	35.457				322.019	204.974	1.57102
	278.883	183.003	1.52393					48.1073	31.568					8	299.401	181.32	1.65123	244.61	206.814	1.18275		51.6467	31.2777	42.1952	35.6754							254.951	200.34	1.27259				43.979	34.5587				298.296	192.536	1.5493
7	281.656	164.754	1.70955					48.5857	28.4201						287.578	191.481	1.50186	219.966	220.731	0.996534		49.6072	33.0305	37.9441	38.0761							275.065	205.477	1.33867				47.4487	35.4448			ced-12_7	321.123	198.026	1.62162	220.855	170.375	1.29629
	267.825	188.088	1.42393					46.1998	32.4452						249.04	186.454	1.33566	255.033	187.683	1.35885		42.9594	32.1633	43.9932	32.3753			gex-3_6	239.794	188.215	1.27404	241.207	193.003	1.24976		41.3645	32.4671	41.6082	33.293				300.982	196.977	1.52801
	259.494	180.945	1.4341					44.7627	31.213						264.915	181.604	1.45875					45.6978	31.3267						224.849	187.128	1.20158	260.156	191.377	1.35939		38.7865	32.2796	44.8769	33.0125				299.953	184.077	1.6295
	281.221	172.884	1.62665					48.5106	29.8225					9	261.765	175.285	1.49337	216.474	200.932	1.07735		45.1545	30.2367	37.3418	34.6608				263.008	184.708	1.42391	226.385	175.787	1.28784		45.3689	31.8621	39.0514	30.3233				298.133	175.58	1.69799
	290.11	169.027	1.71635					50.044	29.1572						265.03	173.185	1.53033	270.148	213.937	1.26275		45.7177	29.8744	46.6005	36.9041							229.131	183.098	1.25141				39.5251	31.5844				302.123	182.992	1.65102
	272.274	186.124	1.46286					46.9673	32.1064						289.981	187.878	1.54345					50.0217	32.409									228.002	200.602	1.13659				39.3303	34.6038				273.727	194.831	1.40495
	293.82	174.385	1.68489					50.6839	30.0814						312.463	183.134	1.7062					53.8999	31.5906									230.054	185.024	1.24337				39.6843	31.9166				302.076	194.255	1.55505
	281.357	189.528	1.48451					48.5341	32.6936					10	267.479	184.938	1.44632	262.52	171.047	1.53478		46.1401	31.9018	45.2847	29.5056							246	179.513	1.37037				42.435	30.966				305.927	204.7	1.49451
	285.843	186.172	1.53537					49.3079	32.1147						254.922	182.214	1.39903	245.284	194.366	1.26197		43.974	31.4319	42.3115	33.5281							236.123	198.595	1.18897				40.7312	34.2576			ced-12_8	291.546	189.858	1.5356
	292.099	169.918	1.71906					50.3871	29.3109						258.631	167.574	1.54338	235.257	186.011	1.26475		44.6138	28.9065	40.5818	32.0869			gex-3_7	273.016	176.505	1.54679	224.27	191.481	1.17124		47.0953	30.4471	38.6866	33.0305				315.265	184.179	1.71173
	270.512	177.859	1.52094					46.6633	30.6807									253.571	184.44	1.37482		0	0	43.741	31.8159				238.537	186.432	1.27949	237.23	203.961	1.16311		41.1476	32.1595	40.9222	35.1833				314.847	188.797	1.66765
	265.932	197.497	1.34651					45.8733	34.0682									229.611	202.04	1.13646		0	0	39.6079	34.8519							206.313	186.253	1.1077				35.589	32.1286				300.216	178.935	1.67779
	268.539	176.556	1.52098					46.323	30.4559					11	292.062	191.471	1.52536					50.3807	33.0287									250.218	196.86	1.27105				43.1626	33.9584				296.231	199.029	1.48838
	277.91	186.561	1.48965					47.9395	32.1818						258.118	204.267	1.26363					44.5254	35.2361									237.539	208.866	1.13728				40.9755	36.0294				307.607	183.99	1.67187
8	275.269	176.918	1.55591					47.4839	30.5184						288.531	180.236	1.60085					49.7716	31.0907									257.948	197.041	1.30911				44.496	33.9896				324.504	190.834	1.70045
	261.268	191.01	1.36782					45.0687	32.9492						286.665	172.939	1.65761					49.4497	29.832									246.018	194.247	1.26652				42.4381	33.5076			ced-12_9	283.734	184.545	1.53748	275.639	185.237	1.48803
	262.345	193.768	1.35391					45.2545	33.425						248.294	196.54	1.26333					42.8307	33.9031									270.512	202.596	1.33523				46.6633	34.9478				292.854	193.774	1.51132	285.383	229.879	1.24145
	287.211	182.584	1.57303					49.5439	31.4957					12	321.566	177.248	1.81422	206.313	146.823	1.40518		55.4701	30.5753	35.589	25.327							251.336	193.794	1.29692				43.3555	33.4295				289.775	178.806	1.62061
	296.169	180.336	1.64232					51.0892	31.108						232.312	179.778	1.29222	248.365	205.236	1.21014		40.0738	31.0117	42.843	35.4032							237.697	192.276	1.23623				41.0027	33.1676			ced-12_10	303.871	175.798	1.72852
	287.8	183.935	1.56468					49.6455	31.7288						279.551	187.096	1.49416	243.705	200.861	1.2133		48.2225	32.2741	42.0391	34.6485			gex-3_8	271.588	193.876	1.40083	246.077	202.41	1.21574		46.8489	33.4436	42.4483	34.9157				304.012	181.142	1.67831
	297.437	172.627	1.723					51.3079	29.7782						276.241	175.96	1.56991					47.6516	30.3531									182.036	149.412	1.21835				31.4012	25.7736				326.435	188.642	1.73045
	280.945	173.185	1.62222					48.463	29.8744						292.438	183.003	1.598					50.4456	31.568									265.801	212.323	1.25187				45.8507	36.6257				287.419	193.884	1.48243
	297.834	188.215	1.58241					51.3764	32.4671						261.123	184.838	1.41271					45.0437	31.8846									249.177	196.54	1.26782				42.983	33.9031				302.687	184.685	1.63894
	307.002	189.13	1.62323					52.9578	32.6249						330.218	190.759	1.73107					56.9626	32.9059									243.584	176.366	1.38113				42.0182	30.4231			ced-12_11	315.955	179.619	1.75903	205.372	197.009	1.04245
	287.117	179.922	1.59579					49.5277	31.0365					13	288.272	178.443	1.61549	227.482	179.778	1.26535		49.7269	30.7814	39.2406	31.0117							248.308	182.168	1.36307				42.8331	31.424				308.288	174.116	1.77059	143.108	130.155	1.09952
	283.478	196.087	1.44567					48.9	33.825						301.538	167.693	1.79815					52.0153	28.927									256.008	169.425	1.51104				44.1614	29.2258				279.835	200.111	1.3984
9	288.056	184.092	1.56474					49.6897	31.7559						278.632	179.569	1.55167					48.064	30.9757									237.2	204.414	1.16039				40.917	35.2614				274.064	182.038	1.50553
	298.804	181.838	1.64324					51.5437	31.3671						284.965	181.813	1.56735					49.1565	31.3627									232.31	176.98	1.31263				40.0735	30.529			ced-12_12	303.936	188.434	1.61296	304.774	208.38	1.46259
	299.933	179.179	1.67393					51.7384	30.9084						287.179	190.919	1.50419					49.5384	32.9335									245.082	197.57	1.24048				42.2766	34.0808				300.429	193.228	1.55479
	275.726	190.371	1.44836					47.5627	32.839					14	235.646	210.107	1.12155	228.081	190.066	1.20001		40.6489	36.2435	39.344	32.7864			gex-3_9	271.155	180.624	1.50121	221.434	204.267	1.08404		46.7742	31.1576	38.1974	35.2361				238.979	189.023	1.26429
	294.354	192.388	1.53					50.7761	33.1869						295.466	182.85	1.61589					50.9679	31.5416									252.115	191.76	1.31474				43.4898	33.0786				271.542	192.689	1.40922
	295.995	180.488	1.63997					51.0591	31.1342						244.008	179.324	1.36071					42.0914	30.9334									291.812	196.657	1.48386				50.3376	33.9233			ced-12_13	323.209	200.444	1.61247
	303.528	199.123	1.52432					52.3586	34.3487						251.718	175.787	1.43195					43.4214	30.3233									253.811	207.625	1.22245				43.7824	35.8153				302.761	198.935	1.52191
	291.894	183.576	1.59004					50.3517	31.6669						288.804	187.489	1.54038					49.8187	32.3419									247.952	208.137	1.19129				42.7717	35.9036				257.872	180.557	1.4282
10	285.281	175.237	1.62797					49.211	30.2284					15	254.867	195.167	1.30589	253.87	168.861	1.50343		43.9646	33.6663	43.7926	29.1285							253.86	206.652	1.22844				43.7908	35.6475				286.744	204.435	1.40262
	281	173.234	1.62208					48.4725	29.8829						298.766	187.771	1.59112					51.5371	32.3905									267.576	196.352	1.36274				46.1569	33.8707				317.546	186.762	1.70027
	279.866	193.83	1.44387					48.2769	33.4357						270.601	190.379	1.42138					46.6787	32.8404									235.567	197.307	1.19391				40.6353	34.0355			ced-12_14	287.521	202.14	1.42239
	296.951	194.064	1.53017					51.224	33.476						298.685	186.271	1.6035					51.5232	32.1317					gex-3_10	269.312	191.191	1.4086	255.988	193.145	1.32537		46.4563	32.9804	44.1579	33.3175				288.604	198.29	1.45546
	251.066	199.123	1.26086					43.3089	34.3487						284.529	190.961	1.48998					49.0813	32.9408						261.966	201.814	1.29806	259.044	213.925	1.21091		45.1891	34.8129	44.6851	36.9021				263.69	193.999	1.35923
	311.589	174.863	1.7819					53.7491	30.1639					16	249.57	200.092	1.24728					43.0508	34.5159									254.018	185.149	1.37197				43.8181	31.9382				272.209	196.399	1.386
	293.68	173.531	1.69238					50.6598	29.9341						289.263	186.604	1.55014					49.8979	32.1892									226.312	182.989	1.23675				39.0388	31.5656				294.495	185.122	1.59082
11	295.968	177.725	1.66531					51.0545	30.6576					17	273.271	170.394	1.60376	248.453	200.105	1.24161		47.1392	29.393	42.8581	34.5181							220.495	204.475	1.07835				38.0354	35.2719				285.673	186.676	1.53031
	287.562	181.648	1.58307					49.6044	31.3343						229.787	195.233	1.17699					39.6383	33.6777									278.088	181.893	1.52885				47.9702	31.3765				316.045	204.935	1.54217
	290.904	173.77	1.67407					50.1809	29.9753						264.887	176.386	1.50175					45.693	30.4266									219.128	201.162	1.08931				37.7996	34.7004				303.792	199.844	1.52015
	276.007	180.427	1.52974					47.6112	31.1237						272.595	180.801	1.50771					47.0226	31.1882					gex-3_11	264.968	197.995	1.33826	261.324	187.011	1.39737		45.707	34.1541	45.0784	32.2594			ced-12_15	292.951	192.083	1.52513
	288.056	186.075	1.54806					49.6897	32.0979					18	226.738	195.274	1.16113	250.529	175.824	1.42489		39.1123	33.6848	43.2163	30.3296				254.437	190.163	1.33799	244.755	166.508	1.46993		43.8904	32.8031	42.2202	28.7226				308.115	189.563	1.6254
12	277.417	194.61	1.4255					47.8544	33.5702						214.348	176.071	1.2174	166.58	145.207	1.14719		36.975	30.3722	28.7351	25.0482				258.99	180.812	1.43237	242.324	195.735	1.23802		44.6758	31.1901	41.8009	33.7643				287.53	195.637	1.46971
	283.214	174.622	1.62187					48.8544	30.1223						286.923	188.939	1.5186					49.4942	32.592						275.772	184.272	1.49655	234.968	177.226	1.32581		47.5707	31.7869	40.532	30.5715				299.629	193.889	1.54536
	297.846	178.899	1.66488					51.3784	30.8601					19	236.637	198.124	1.19439	232.594	193.786	1.20026		40.8199	34.1764	40.1225	33.4281				253.955	199.449	1.27328	246.108	181.945	1.35265		43.8072	34.405	42.4536	31.3855				295.053	184.429	1.59982
	301.974	176.139	1.71441					52.0905	30.384						309.104	193.621	1.59644	302.314	172.409	1.75347		53.3204	33.3996	52.1492	29.7406							266.13	191.604	1.38896				45.9074	33.0517				308.332	195.437	1.57765
	291.323	171.945	1.69428					50.2532	29.6605						259.494	209.619	1.23793					44.7627	36.1593									240.227	190.224	1.26286				41.4392	32.8136				321.809	186.981	1.72108
	285.412	168.941	1.68942					49.2336	29.1423						285.407	191.4	1.49115					49.2327	33.0165									224.589	201.884	1.11247				38.7416	34.825			ced-12_16	265.534	208.942	1.27085	140.905	131.027	1.07539
	317.762	176.479	1.80057					54.8139	30.4426						289.519	181.177	1.59799					49.942	31.253									179.889	164.073	1.0964				31.0309	28.3026				286.789	185.793	1.54359
	296.378	177.868	1.66628					51.1252	30.6822					20	259.656	180.499	1.43855	246.546	210.107	1.17343		44.7907	31.1361	42.5292	36.2435							188.939	159.477	1.18474				32.592	27.5098				309.988	192.675	1.60886
	290.119	182.603	1.5888					50.0455	31.499						305.287	185.389	1.64674	230.002	197.649	1.16369		52.662	31.9796	39.6753	34.0945			gex-3_12				238.925	158.382	1.50854				41.2146	27.3209				274.67	184.043	1.49242
	265.962	186.132	1.42889					45.8784	32.1078						256.47	211.74	1.21125	234.201	204.13	1.14731		44.2411	36.5251	40.3997	35.2124							246.546	199.123	1.23816				42.5292	34.3487				296.971	182.433	1.62784
	295.061	178.81	1.65014					50.898	30.8447						267.86	203.769	1.31453	254.283	186.955	1.36013		46.2058	35.1502	43.8638	32.2497							248.338	189.842	1.30813				42.8383	32.7477				298.503	197.63	1.51041
	278.641	180.48	1.54389					48.0656	31.1328					21	275.218	183.807	1.49732	129.85	118.444	1.0963		47.4751	31.7067	22.3991	20.4316							188.322	168.297	1.11899				32.4855	29.0312			ced-12_17	282.053	173.584	1.62488	325.664	223.241	1.4588
	283.669	185.173	1.53191					48.9329	31.9423						225.887	188.521	1.19821	250.06	231.812	1.07872		38.9655	32.5199	43.1353	39.9876							251.956	191.003	1.31912				43.4624	32.948				280.257	174.712	1.60411
	277.995	193.536	1.4364					47.9541	33.385						310.002	189.082	1.63951					53.4753	32.6166									222.389	193.879	1.14705				38.3621	33.4441				303.251	180.572	1.67939
13	295.655	183.984	1.60696					51.0005	31.7372						221.165	177.485	1.24611					38.151	30.6162									237.693	174.413	1.36282				41.002	30.0862				316.427	191.856	1.64929
	306.961	188.298	1.63019					52.9508	32.4814					22	277.764	188.473	1.47376	251.048	201.95	1.24312		47.9143	32.5116	43.3058	34.8364							185.432	145.582	1.27373				31.987	25.1129				272.265	173.845	1.56614
	294.201	179.446	1.6395					50.7497	30.9544						260.864	175.57	1.48581	205.762	162.754	1.26425		44.999	30.2858	35.4939	28.0751							242.621	187.182	1.29618				41.8521	32.2889				286.279	174.131	1.64404
	266.055	196.596	1.35331					45.8945	33.9128						238.025	185.3	1.28454					41.0593	31.9642									246.295	183.505	1.34217				42.4859	31.6546				325.868	183.908	1.77191
	275.659	182.603	1.50961					47.5512	31.499						298.6	175.114	1.70517					51.5085	30.2072					gex-3_13	262.612	165.463	1.58713	225.062	180.422	1.24742		45.3006	28.5424	38.8232	31.1228			ced-12_18	294.377	182.594	1.61219
	292.036	189.644	1.53992					50.3762	32.7136						299.793	202.111	1.48331					51.7143	34.8641									265.573	175.328	1.51472				45.8113	30.2441				296.336	207.632	1.42722
	278.029	187.115	1.48587					47.96	32.2773						278.706	184.548	1.51021					48.0768	31.8345									237.287	190.969	1.24254				40.932	32.9422				315.482	192.296	1.64061
	290.259	178.899	1.62247					50.0697	30.8601					23	334.177	175.642	1.9026	254.49	191.88	1.3263		57.6455	30.2982	43.8995	33.0993							262.429	183.657	1.42891				45.269	31.6808				305.822	188.797	1.61985
14	293.832	177.505	1.65534					50.686	30.6196						254.655	188.353	1.35201	263.873	201.955	1.30659		43.928	32.4909	45.5181	34.8372							226.861	190.213	1.19267				39.1335	32.8117				304.646	182.803	1.66653
	284.675	170.88	1.66594					49.1064	29.4768						275.056	191.018	1.43995	217.479	209.022	1.04046		47.4472	32.9506	37.5151	36.0563							228.65	182.044	1.25602				39.4421	31.4026				296	189.164	1.56478
	287.837	185.054	1.55542					49.6519	31.9218						299.323	206.865	1.44695	210.419	165.424	1.272		51.6332	35.6842	36.2973	28.5356							235.697	159.101	1.48143				40.6577	27.4449				224.48	186.995	1.20046
	292.226	195.87	1.49194					50.409	33.7876					24	230.957	196.237	1.17693	232.648	218.961	1.06251		39.8401	33.8509	40.1318	37.7708			gex-3_14	247.679	202.475	1.22326	240.801	190.308	1.26532		42.7246	34.9269	41.5382	32.8281			ced-12_19	310.83	177.939	1.74683	299.027	213.4	1.40125
	291.908	191.846	1.52157					50.3541	33.0934						326.021	186.497	1.74813	123.004	122.442	1.00459		56.2386	32.1707	21.2182	21.1212							250.639	193.794	1.29333				43.2352	33.4295				277.961	184.068	1.5101
	286.204	199.73	1.43295					49.3702	34.4534						292.565	193.215	1.51419	237.857	233.54	1.01849		50.4675	33.3296	41.0303	40.2856							268.794	191.269	1.40532				46.367	32.9939				290.327	193.205	1.50269
	286.225	185.3	1.54466					49.3738	31.9642					25	275.262	197.709	1.39226	229.035	196.01	1.16849		47.4827	34.1048	39.5085	33.8117							261.737	181.041	1.44573				45.1496	31.2296				292.608	170.963	1.71153
	291.405	178.732	1.6304					50.2674	30.8313						299.132	188.68	1.58539					51.6003	32.5473									253.332	180.361	1.40458				43.6998	31.1123				321.51	193.788	1.65908
	269.981	164.754	1.63869					46.5717	28.4201						258.544	165.738	1.55996					44.5988	28.5898									249.032	186.132	1.33793				42.958	32.1078				295.345	193.333	1.52765
15	269.136	180.236	1.49324					46.426	31.0907						279.485	203.806	1.37133					48.2112	35.1565									243.249	203.666	1.19435				41.9605	35.1324				297.058	187.142	1.58734
	279.485	171.058	1.63386					48.2112	29.5075						310.522	176.819	1.75616					53.565	30.5013									250.018	208.54	1.1989				43.1281	35.9731				303.792	188.203	1.61417
	266.813	176.207	1.5142					46.0252	30.3957					Average:	274.797	185.516	1.48715	237.936	190.814	1.25255	Average:	46.5327	31.4143	41.044	32.9153							255.26	196.229	1.30083				44.0323	33.8495				301.398	189.502	1.59047
	276.449	190.142	1.45391					47.6875	32.7995																							216.171	191.191	1.13065				37.2895	32.9804			ced-12_20	299.027	213.4	1.40125
	306.276	175.548	1.74469					52.8326	30.282																							252.448	208.214	1.21244				43.5473	35.9169				298.551	198.344	1.50522
	287.117	182.483	1.57339					49.5277	31.4783																			gex-3_15	258.805	177.8	1.4556	240.454	185.348	1.29731		44.6439	30.6705	41.4783	31.9725				285.128	181.999	1.56665
	259.116	191.05	1.35627					44.6975	32.9561																				281.86	182.989	1.54031	257.474	196.787	1.30839		48.6208	31.5656	44.4143	33.9458				302.811	200.444	1.5107
	271.675	173.968	1.56164					46.8639	30.0095																							213.403	189.283	1.12743				36.812	32.6513			ced-12_21	310.984	195.387	1.59163	284.934	213.021	1.33759
	280.446	173.485	1.61654					48.3769	29.9262																							267.088	175.824	1.51906				46.0727	30.3296				301.82	174.198	1.73263
	280.143	192.211	1.45748					48.3247	33.1564																							240.753	182.222	1.32121				41.5299	31.4333				295.113	203.494	1.45023
16	307.415	178.059	1.72648					53.0291	30.7152																							228.3	191.846	1.19002				39.3817	33.0934				307.512	194.708	1.57935
	296.547	181.218	1.63641					51.1544	31.2601																							259.586	213.403	1.21641				44.7786	36.812				295.402	175.454	1.68364
	285.883	186.979	1.52896					49.3148	32.2539																							280.403	190.895	1.46889				48.3695	32.9294			ced-12_22	308.804	186.667	1.6543	223.432	207.405	1.07727
	289.394	188.481	1.5354					49.9205	32.513				1 pixel = 6.9 um (2x2 binning)	6.9/40x =	0.1725	multiply all lengths and widths by 0.1725																253.551	173.416	1.4621				43.7375	29.9143				308.3	178.353	1.72859
	299.366	190.224	1.57376					51.6406	32.8136																			gex-3_16				281.86	182.989	1.54031				48.6208	31.5656				288.9	177.113	1.63116
	280.189	185.521	1.51028					48.3326	32.0024																							262.031	200.04	1.30989				45.2003	34.5069			ced-12_23	300.616	174.32	1.72451	195.814	185.3	1.05674
	292.104	191.094	1.52859					50.3879	32.9637																							233.032	201.695	1.15537				40.198	34.7924				296.411	181.353	1.63444
	288.862	179.513	1.60914					49.8287	30.966																							238.623	203.066	1.1751				41.1625	35.0289				282.078	191.002	1.47683
17	292.219	175.855	1.6617					50.4078	30.335																							209.122	192.38	1.08703				36.0735	33.1855				299.505	189.169	1.58327
	290.078	193.866	1.49628					50.0385	33.4419																			gex-3_17	256.784	194.18	1.3224	235.308	207.087	1.13628		44.2952	33.496	40.5906	35.7225				274.686	194.136	1.41492
	289.358	191.212	1.51328					49.9143	32.9841																							243.526	193.003	1.26177				42.0082	33.293			ced-12_24	299.656	196.295	1.52656
	297.674	188.088	1.58263					51.3488	32.4452																							238.537	188.13	1.26794				41.1476	32.4524				318.678	184.005	1.7319
	269.666	190.969	1.41209					46.5174	32.9422																			gex-3_18				218.497	197.436	1.10667				37.6907	34.0577				281.144	193.388	1.45378
	307.703	172.525	1.78353					53.0788	29.7606																							234.923	178.488	1.31618				40.5242	30.7892				296.042	197.99	1.49524
	290.63	177.789	1.63469					50.1337	30.6686																			gex-3_19				255.838	198.645	1.28792				44.1321	34.2663				268.745	162.13	1.65759
	297.834	193.38	1.54015					51.3764	33.358																							257.109	191.379	1.34345				44.3513	33.0129			ced-12_25	302.904	184.718	1.63982
	290.642	189.095	1.53702					50.1357	32.6189																							255.838	190.79	1.34094				44.1321	32.9113				300.296	178.612	1.68128
18	283.924	167.601	1.69405					48.9769	28.9112																							287.767	169.8	1.69474				49.6398	29.2905				278.092	189.39	1.46836
	278.729	168.241	1.65672					48.0808	29.0216																							257.449	185.981	1.38428				44.41	32.0817				310.091	167.523	1.85104
	277.245	173.819	1.59502					47.8248	29.9838																							236.58	185.828	1.27311				40.81	32.0553				306.249	170.343	1.79784
	277.137	192.003	1.4434					47.8061	33.1205																			gex-3_20				248.823	207.348	1.20003				42.922	35.7675				288.275	167.513	1.72091
	259.632	173.612	1.49547					44.7865	29.9481																							268.287	198.217	1.3535				46.2795	34.1924				230.728	198.29	1.16359
	296.655	176.618	1.67964					51.173	30.4666																							240.832	195.29	1.2332				41.5435	33.6875			ced-12_26	323.253	186.409	1.73411
	282.963	182.562	1.54996					48.8111	31.4919																							221.93	175.642	1.26354				38.2829	30.2982				265.765	176.535	1.50545
19	277.836	186.075	1.49314					47.9267	32.0979																			gex-3_21	277.892	182	1.52688	235.936	194.618	1.2123		47.9364	31.395	40.699	33.5716				299.546	190.834	1.56967
	291.661	183.657	1.58807					50.3115	31.6808																							218.68	191.982	1.13907				37.7223	33.1169				295.257	188.383	1.56732
	303.691	182.099	1.66772					52.3867	31.4121																							237.065	201.259	1.17791				40.8937	34.7172				307.448	189.957	1.61851
	285.897	195.433	1.46289					49.3172	33.7122																							256.462	190.055	1.34941				44.2397	32.7845				213.437	186.686	1.14329
	306.922	180.826	1.69733					52.944	31.1925																							230.417	201.122	1.14566				39.7469	34.6935			ced-12_27	288.844	204.004	1.41587
	294.944	177.91	1.65783					50.8778	30.6895																							286.024	193.383	1.47905				49.3391	33.3586				276.463	196.453	1.40727
20	294.635	180.854	1.62913					50.8245	31.1973																			gex-3_22				234.342	188.68	1.24201				40.424	32.5473				294.811	192.781	1.52925
	290.441	187.771	1.54678					50.1011	32.3905																							282.454	206.465	1.36805				48.7233	35.6152				323.371	203.808	1.58665
	286.665	186.55	1.53667					49.4497	32.1799																							232.641	215.641	1.07883				40.1306	37.1981				299.336	194.872	1.53606
	274.476	183.109	1.49898					47.3471	31.5863																							231.815	192.816	1.20226				39.9881	33.2608				272.16	203.087	1.34012
	294.839	175.57	1.67932					50.8597	30.2858																							263.928	196.163	1.34545				45.5276	33.8381			ced-12_28	290.682	199.02	1.46057
	300.027	199.361	1.50494					51.7547	34.3898																			gex-3_23				263.928	196.163	1.34545				45.5276	33.8381				282.843	197.428	1.43264
	288.196	194.795	1.47948					49.7138	33.6021																							249.289	205.295	1.2143				43.0024	35.4134				301.124	181.813	1.65623
21	273.923	189.233	1.44754					47.2517	32.6427																							273.98	196.352	1.39535				47.2615	33.8707				271.925	192.822	1.41024
	280.118	181	1.54761					48.3204	31.2225																							261.811	199.09	1.31504				45.1624	34.343				273.788	190.904	1.43417
	291.548	193.982	1.50296					50.292	33.4619																			gex-3_24				271.312	186.797	1.45244				46.8013	32.2225				297.74	181.279	1.64244
	283.535	185.715	1.52672					48.9098	32.0358																							283.143	190.591	1.48561				48.8422	32.8769				313.503	200.479	1.56377
	300.416	182.628	1.64496					51.8218	31.5033																							246.293	203.657	1.20935				42.4855	35.1308				295.176	199.631	1.47861
	323.798	180.51	1.7938					55.8552	31.138																							268.343	181.463	1.47878				46.2892	31.3024			ced-12_29	225.148	191.188	1.17763
	263.03	205.922	1.27733					45.3727	35.5215																							240.277	209.774	1.14541				41.4478	36.186			ced-12_30	328.079	182.087	1.80177	304.786	194.393	1.56789
	284.888	189.842	1.50066					49.1432	32.7477																							314.617	190.066	1.6553				54.2714	32.7864				310.77	202.14	1.5374	286.356	192.079	1.49082
22	279.115	186.207	1.49895					48.1473	32.1207																							302.662	177.138	1.70862				52.2092	30.5563				304.8	186.462	1.63465
	283.445	196.596	1.44176					48.8943	33.9128																			gex-3_25				237.674	196.37	1.21034				40.9988	33.8738				310.211	186.686	1.66167
	290.661	194.165	1.49698					50.139	33.4935																							251.645	196.698	1.27935				43.4088	33.9304				311.492	191.453	1.62699
	304.238	190.003	1.60123					52.4811	32.7755																							240.601	215.058	1.11877				41.5037	37.0975			ced-12_31	294.314	184.391	1.59614
	294.961	197.254	1.49534					50.8808	34.0263																							262.414	193.869	1.35356				45.2664	33.4424				281.589	187.626	1.5008
	292.5	188.096	1.55506					50.4562	32.4466																							230.835	203.106	1.13652				39.819	35.0358				298.53	179.778	1.66055
	284.635	186.078	1.52965					49.0995	32.0985																			gex-3_26				259.825	186.775	1.39111				44.8198	32.2187				307.766	191.416	1.60784
	295.195	190.924	1.54614					50.9211	32.9344																							263.865	184.448	1.43057				45.5167	31.8173				279.084	193.682	1.44094
	290.998	195.576	1.4879					50.1972	33.7369																							229	203.066	1.12771				39.5025	35.0289				311.31	172.098	1.80891
	300.376	193.08	1.55571					51.8149	33.3063																							232.215	179.869	1.29102				40.0571	31.0274				289.996	172.969	1.67658
23	266.923	175.354	1.5222					46.0442	30.2486																			gex-27	297.405	175.866	1.69109	257.62	185.744	1.38696		51.3024	30.3369	44.4395	32.0408				299.392	199.029	1.50426
	280.66	178.899	1.56882					48.4139	30.8601																							243.824	193.569	1.25962				42.0596	33.3907				299.677	191.118	1.56802
	272.009	207.152	1.31309					46.9216	35.7337																							187.489	185.852	1.00881				32.3419	32.0595			ced-12_31	291.354	184.661	1.57778
	304.559	169.779	1.79386					52.5364	29.2869																							253.939	185.607	1.36815				43.8045	32.0172				284.138	189.324	1.5008
	281.753	177.341	1.58876					48.6024	30.5913																			gex-3_28	276.062	181.033	1.52493	249.177	198.404	1.25591		47.6207	31.2282	42.983	34.2247				303.497	179.743	1.68851
	291.043	186.043	1.56439					50.2049	32.0924																				270.88	180.945	1.49703	269	196.42	1.36951		46.7268	31.213	46.4025	33.8824				307.564	190.387	1.61547
	304.582	187.107	1.62785					52.5404	32.276																							232.659	206.785	1.12513				40.1337	35.6704				299.148	189.394	1.5795
24	288.721	196.543	1.469					49.8044	33.9037																							247.976	194.805	1.27294				42.7759	33.6039				301.478	199.47	1.5114
	292.027	186.271	1.56775					50.3747	32.1317																			gex-3_29				250.45	194.651	1.28666				43.2026	33.5773				281.457	190.834	1.47488
	300.987	174.957	1.72035					51.9203	30.1801																			gex-3_30				270.416	191.269	1.4138				46.6468	32.9939				293.76	178.134	1.6491
	255.002	190.079	1.34156					43.9878	32.7886																							252.002	193.313	1.3036				43.4703	33.3465				298.411	171.964	1.73531
	297.7	196.652	1.51384					51.3532	33.9225																							244.1	178.997	1.36371				42.1072	30.877			ced-12_32	249.69	185.376	1.34694	317.367	199.167	1.59347
	306.571	195.243	1.5702					52.8835	33.6794																			gex-3_31	256.55	169.027	1.5178	278.21	184.619	1.50694		44.2549	29.1572	47.9912	31.8468				264.753	185.453	1.4276	275.494	190.667	1.4449
	308.423	183.393	1.68176					53.203	31.6353																							247.194	184.201	1.34198				42.641	31.7747				315.276	200.821	1.56994	295.57	188.797	1.56554
	291.247	192.634	1.51192					50.2401	33.2294																			gex-3_32				256.258	182.989	1.4004				44.2045	31.5656				280.317	173.066	1.61971	189.094	179.223	1.05508
	280	168.443	1.66228					48.3	29.0564																							226.771	214.672	1.05636				39.118	37.0309			ced-12_33	286.229	197.103	1.45218
25	282.986	174.797	1.61894					48.8151	30.1525																							260.11	176.799	1.47122				44.869	30.4978				289.361	184.005	1.57257
	267.03	175.206	1.52409					46.0627	30.223																							242.837	188.939	1.28527				41.8894	32.592				291.403	194.136	1.50103
	283.069	192.666	1.46922					48.8294	33.2349																							242.143	191.377	1.26527				41.7697	33.0125				309.569	205.403	1.50713
	291.803	188.473	1.54825					50.336	32.5116																							244.43	168.885	1.44732				42.1642	29.1327				267.867	188.797	1.41881
	287	175.328	1.63693					49.5075	30.2441																			gex-3_34	273.562	182.822	1.49633	242.621	202.072	1.20067		47.1894	31.5368	41.8521	34.8574				256.045	173.891	1.47245
	294.742	174.828	1.6859					50.843	30.1578																							261.276	194.92	1.34043				45.0701	33.6237				285.869	175.398	1.62983
	290.147	181.497	1.59863					50.0504	31.3082																							229.401	204.893	1.11961				39.5717	35.344				315.471	187.853	1.67935
	312.349	189.402	1.64913					53.8802	32.6718																			gex-3_35				224.243	196.957	1.13854				38.6819	33.9751			ced-12_34	292.587	174.137	1.68021	231.544	185.453	1.24853
	292.226	185.44	1.57585					50.409	31.9884																							238.296	196.655	1.21175				41.1061	33.923				286.356	169.899	1.68545
	293.981	197.101	1.49152					50.7117	33.9999																							254.23	187.385	1.35673				43.8547	32.3239				284.034	185.18	1.53383
26	272.061	192.208	1.41545					46.9305	33.1559																							269.883	187.641	1.43829				46.5548	32.3681				283.132	174.972	1.61816
	270.675	187.984	1.43988					46.6914	32.4272																							230.495	208.54	1.10528				39.7604	35.9731				273.788	179.283	1.52713
	280.943	187.673	1.49698					48.4627	32.3736																			gex-3_36				273.233	217.276	1.25754				47.1327	37.4801				280.65	172.33	1.62856
	305.655	179.254	1.70515					52.7255	30.9213																							258.645	189.623	1.364				44.6163	32.71				300.758	160.892	1.86932
	286.937	181.86	1.57779					49.4966	31.3709																							252.872	200.569	1.26077				43.6204	34.5982				291.915	164.655	1.77289
	303.295	184.391	1.64485					52.3184	31.8074																							229.491	185.043	1.2402				39.5872	31.9199				302.361	180.906	1.67137
	307.313	179.234	1.71459					53.0115	30.9179																							274.308	178.16	1.53967				47.3181	30.7326				310.125	190.834	1.6251
	273.359	184.043	1.4853					47.1544	31.7474																							239.927	182.222	1.31667				41.3874	31.4333			ced-12_37	319.881	191.745	1.66826	271.031	195.582	1.38577
	281.514	171.747	1.63912					48.5612	29.6264																							252.301	196.163	1.28618				43.5219	33.8381				285.875	199.328	1.43419
	301.652	190.066	1.58709					52.035	32.7864																							257.235	201.02	1.27965				44.373	34.676				291.036	184.121	1.58068
27	291.11	188.788	1.54199					50.2165	32.5659																										Average:	45.1662	32.056	42.3257	33.0884				284.735	183.308	1.55331
	279.603	170.988	1.63522					48.2315	29.4954																																		297.082	180.71	1.64397
	274.722	190.373	1.44307					47.3895	32.8393																																		299.027	184.482	1.6209
	270.823	192.338	1.40806					46.717	33.1783																																	ced-12_38	304.867	199.502	1.52814	239.741	195.673	1.22521
	276.682	185.397	1.49238					47.7276	31.981																																		287.67	182.165	1.57917
	305.275	179.825	1.69762					52.6599	31.0198																																		319.647	194.136	1.64651
	300.433	177.341	1.6941					51.8247	30.5913																																		283	198.214	1.42775
	278.115	192.442	1.44519					47.9748	33.1962																																		316.924	201.174	1.57537
	278.948	171.732	1.62432					48.1185	29.6238																																	ced-12_43	295.025	180.197	1.63724	255.221	199.31	1.28052
	273.234	177.46	1.53969					47.1329	30.6119																																		300.118	172.253	1.74231
	254.126	193.582	1.31276					43.8367	33.3929																																		312.268	181.304	1.72234
	276.8	176.819	1.56544					47.748	30.5013																																		285.202	201.867	1.41282
	310.556	182.584	1.70089					53.5709	31.4957																																		303.579	193.375	1.5699
28	269.874	173.612	1.55447					46.5533	29.9481																																		295.438	163.13	1.81106
	281.823	177.792	1.58513					48.6145	30.6691																																		313.968	184.584	1.70095
	281.555	186.432	1.51023					48.5682	32.1595																																		304.774	174.422	1.74734
	267.868	172.931	1.54899					46.2072	29.8306																																		264.662	184.8	1.43215
	286.252	190.394	1.50347					49.3785	32.843																																	ced-12_44	294.739	189.098	1.55866	189.324	167.624	1.12946
	286.416	167.586	1.70907					49.4068	28.9086																																		307.147	193.513	1.58722
	282.028	180.236	1.56477					48.6498	31.0907																																		302.904	195.255	1.55133
	288.231	179.622	1.60465					49.7198	30.9848																																		292.368	188.043	1.55479
	281.349	182.937	1.53796					48.5327	31.5566																																		256.42	198.214	1.29365
	276.81	194.905	1.42023					47.7497	33.6211																																		289.935	187.351	1.54755
	294.245	179.045	1.64341					50.7573	30.8853																																	ced-12_45	324.704	184.314	1.76169	317.896	177.338	1.7926
	279.179	187.171	1.49157					48.1584	32.287																																		301.183	181.279	1.66143	285.075	195.305	1.45964
	270.098	165.711	1.62993					46.5919	28.5851																																		291.052	176.252	1.65134
	290.759	214.756	1.3539					50.1559	37.0454																																		295.025	175.864	1.67757
	271.249	185.529	1.46203					46.7905	32.0038																																		294.042	182.934	1.60737
29	286.791	186.604	1.5369					49.4714	32.1892																																		304.357	194.34	1.56611
	283.302	170.018	1.66631					48.8696	29.3281																																		288.123	167.688	1.71821
	275.118	179.335	1.5341					47.4579	30.9353																																	ced-12_46	292.985	191.337	1.53125	216.386	205.943	1.05071
	282.028	185.397	1.52121					48.6498	31.981																																		291.354	196.399	1.48348
	302.063	190.767	1.58341					52.1059	32.9073																																		304.427	200.444	1.51876
	289.399	194.987	1.4842					49.9213	33.6353																																		235.423	185.984	1.26582
	311.117	171.047	1.8189					53.6677	29.5056																																		289.014	199.595	1.448
	271.671	170	1.59806					46.8632	29.325																																		298.61	190.531	1.56725
	290.682	188.152	1.54493					50.1426	32.4562																																		314.115	198.573	1.58186
	280.007	195.533	1.43202					48.3012	33.7294																																	ced-12_47	293.627	179.505	1.63576	214.269	174.951	1.22474
	296.623	186.55	1.59005					51.1675	32.1799																																		279.851	193.228	1.44829
30	276.812	173.416	1.59623					47.7501	29.9143																																		274.087	189.924	1.44314
	280.059	179.569	1.55962					48.3102	30.9757																																		276.926	187.437	1.47744
	284.508	186.604	1.52466					49.0776	32.1892																																		254.541	174.483	1.45883
	278.641	188.223	1.48038					48.0656	32.4685																																		290.119	195.546	1.48364
	287.388	186.818	1.53833					49.5744	32.2261																																		303.078	182.467	1.661
	268.829	189.652	1.41749					46.373	32.715																																		287.521	176.081	1.63289
	293.777	186.639	1.57404					50.6765	32.1952																																		283	172.537	1.64023
	263.403	190.129	1.38539					45.437	32.7973																																		308.47	174.565	1.76708
	269.017	175.696	1.53115					46.4054	30.3076																																		280.473	182.745	1.53478
	284.042	183.393	1.54882					48.9972	31.6353																																	ced-12_50	296.876	173.379	1.7123	209.312	171.731	1.21884
31	285.412	190.444	1.49867					49.2336	32.8516																																		297.166	185.233	1.60428	283.602	190.083	1.49199
	249.479	182.694	1.36556					43.0351	31.5147																																		282.018	194.872	1.4472	221.61	199.029	1.11346
	249.538	165.424	1.50848					43.0453	28.5356																																		316.011	191.411	1.65096
	284.482	177.913	1.599					49.0731	30.69																																		306.31	192.855	1.58829
	293.155	186.83	1.5691					50.5692	32.2282																																	ced-12_51	306.414	191.044	1.60389	182.243	150.407	1.21167
	284.703	180.278	1.57924					49.1113	31.098																																		313.56	192.356	1.6301
	270.041	170.578	1.58309					46.5821	29.4247																																		314.127	190.163	1.65188
	287.863	172.467	1.66909					49.6564	29.7506																																		291.354	192.296	1.51513
	291.822	194.92	1.49714					50.3393	33.6237																																		322.956	201.444	1.6032
	298.376	170.658	1.74839					51.4699	29.4385																																	ced-12_53	304.47	199.968	1.52259	267.12	201.174	1.32781
	296.243	172	1.72234					51.1019	29.67																																		281.608	192.037	1.46643
	272.209	173.416	1.56969					46.9561	29.9143																																		266.149	193.999	1.37191
32	261.859	178.44	1.46749					45.1707	30.7809																																		304.319	190.181	1.60015
	299.294	183.6	1.63014					51.6282	31.671																																		287.007	187.37	1.53177
	281.624	177.133	1.5899					48.5801	30.5554																																	ced-12_54	309.264	177.454	1.74278
	294.73	189.615	1.55436					50.8409	32.7086																																		305.988	186.023	1.64489
	293.639	195.923	1.49875					50.6527	33.7967																																		294.727	191.188	1.54156
	271.36	180.677	1.50191					46.8096	31.1668																																		294.211	183.06	1.60718
	298.819	184.784	1.61713					51.5463	31.8752																																		291.046	188.868	1.541
	283.129	194.517	1.45555					48.8398	33.5542																																		297.265	181.221	1.64035
33	282.305	181.728	1.55345					48.6976	31.3481																																		305.694	187.237	1.63266
	297.572	182.483	1.63068					51.3312	31.4783																																	ced-12_55	318.51	208.725	1.52598	166.106	157.452	1.05496
	263.053	179.293	1.46717					45.3766	30.928																																								Average:
	284.918	183.698	1.55101					49.1484	31.6879
	301.876	182.937	1.65016					52.0736	31.5566
	306.444	178.09	1.72073					52.8616	30.7205
	295.053	173.367	1.7019					50.8966	29.9058
	301.841	194.928	1.54847					52.0676	33.6251
34	264.764	170.485	1.553					45.6718	29.4087
	269.558	162.2	1.66189					46.4988	27.9795
	298.67	181.838	1.64251					51.5206	31.3671
	268.151	180.38	1.48659					46.256	31.1155
	300.273	173.22	1.73348					51.7971	29.8804
	278.173	173.819	1.60036					47.9848	29.9838
	265.437	186.172	1.42576					45.7879	32.1147
	270.046	185.4	1.45656					46.5829	31.9815
	272.619	185.884	1.46661					47.0268	32.065
	282.878	176.207	1.60537					48.7965	30.3957
35	287.842	193.039	1.49111					49.6527	33.2992
	311.734	179.602	1.73569					53.7741	30.9813
	295.513	195.576	1.51099					50.976	33.7369
	287.759	196.229	1.46644					49.6384	33.8495
Average:	285.737	183.541	1.56014				Average:	49.2896	31.6608
[truncated: 4 more columns]
