# Supplementary material for: CED-5/CED-12 (DOCK/ELMO) can promote and inhibit F-actin formation via distinct motifs that may target different GTPases
Source: PLoS Genet. 2024 Jul 31;20(7):e1011330. doi: 10.1371/journal.pgen.1011330 (PMC11290852; doi:10.1371/journal.pgen.1011330)
Supplement: S1 Raw Data — Excel file with pages to match each Figure and Table are included in one file. Individual Excel pages correspond to each Table and graph included in the text and in the main Figures. (ZIP) [file pgen.1011330.s004.zip › S1_Raw_Data/Fig. 4B.xlsx]

## Sheet: 4B
Average F-actin around corpses
	control	ced-5(n1812)	ced-12(n3261)	gex-3 RNAi
	431.73	366.21	350.17	319.136
	502.33	401.23	289.89	372.479
	479.87	350.17	315.15	126.88
	511.34	370.34	362.46	268.913
	468.86	389.67	293.56	275.147
	512.38	401.27	384.13	149.219
	434.56	389.27	352.34	404.572
	454.76	313.272	312.79	393.988
	523.25	411.34	299.09	240.739
	425.66	272.45	355.18	367.243
	567.26		401.24	370.901
				214.778
				373.48
				341.037
