# Supplementary material for: CED-5/CED-12 (DOCK/ELMO) can promote and inhibit F-actin formation via distinct motifs that may target different GTPases
Source: PLoS Genet. 2024 Jul 31;20(7):e1011330. doi: 10.1371/journal.pgen.1011330 (PMC11290852; doi:10.1371/journal.pgen.1011330)
Supplement: S1 Raw Data — Excel file with pages to match each Figure and Table are included in one file. Individual Excel pages correspond to each Table and graph included in the text and in the main Figures. (ZIP) [file pgen.1011330.s004.zip › S1_Raw_Data/Fig. 6B 6C.xlsx]

## Sheet: 6B 6C
6B: Average intensity of F-actin in LCs, leading cells, during ventral enclosure
Control				ced-12 (pj74); Plin-26::LA::mCh; dlg-1::gfp	Background avg:	102.838	Background maximum:			ced-5(pj81)				Background avg	112.842			ced-12(n3261)
Embryo	Distance	Average	Average - background	Embryo	Distance	Average	Average - background			Movie name	Embryo	Time point	z	Avg	Avg-background			488.23
1	13.645	368.165	240.843	1	8.343	537.29	434.452			ced-5(pj81) PlinLAmch 1	1	1	13	363.67	250.828	266.947		461.264
	12.628	380.624	253.302		7.321	569.991	467.153						14	397.234	284.392			496.538
	13.503	500.329	373.007		6.158	572.563	469.725						15	378.462	265.62			484.236
	13.037	440.928	313.606		4.479	531.782	428.944						8	287.884	175.042	182.122		443.195
	12.223	611.11	483.788		3.628	596.242	493.404						9	300.511	187.669			624.552
	10.422	465.491	338.169		3.861	575.878	473.04						10	296.497	183.655			482.424
	8.565	433.884	306.562		3.381	702.557	599.719					2	14	257.681	144.839	163.844		553.473
	8.285	536.938	409.616		2.537	810.047	707.209						15	279.64	166.798			511.237
	7.379	534.86	407.538		1.213	733.875	631.037						16	292.736	179.894			523.882
	5.385	534.728	407.406		0.615	568.191	465.353						9	267.365	154.523	180.255		522.288
	3.446	574.706	447.384		0.724	531.767	428.929						10	298.372	185.53			467.261
	2.555	503.716	376.394		0	669.846	567.008						11	313.553	200.711
	2.289	513.452	386.13	2	1.785	560.715	457.877					3	12	286.203	173.361	205.414
	1.832	499.746	372.424		1.639	564.113	461.275						13	332.012	219.17
	1.601	563.458	436.136		0.271	647.971	545.133						14	336.554	223.712
	0.859	515.283	387.961		0	537.641	434.803						9	344.322	231.48	236.207
	0.487	516.574	389.252	3	0	847.14	744.302						10	357.929	245.087
	0	584.822	457.5				518.198						11	344.895	232.053
2	7.697	605.983	478.661									4	11	365.344	252.502	242.633
	6.335	541.089	413.767										12	368.486	255.644
	6.578	481.638	354.316										13	332.596	219.754
	4.9	573.326	446.004										10	406.378	293.536	253.188
	3.008	710.189	582.867										11	383.109	270.267
	1.459	606.844	479.522										12	308.602	195.76
	1.81	589.355	462.033									5	13	297.25	184.408	184.791
	1.09	557.355	430.033										14	291.4	178.558
	1.09	598.822	471.5										15	304.25	191.408
	0.362	599.312	471.99										9	302.592	189.75	184.264
	0	505.712	378.39										10	311.442	198.6
3	17.692	347.719	220.397										11	277.284	164.442
	18.074	298.581	171.259									6	11	365.558	252.716	261.2
	19.279	372.709	245.387										12	391.231	278.389
	16.01	246.952	119.63										13	365.337	252.495
	14.242	257.463	130.141										11	383.368	270.526	237.659
	11.251	282.447	155.125										12	375.458	262.616
	10.408	266.3	138.978										13	292.678	179.836
	10.859	361.212	233.89									7	11	320.143	207.301	210.215
	7.636	327.518	200.196										12	347.886	235.044
	6.937	369.918	242.596										13	301.143	188.301
	5.992	367.621	240.299										11	289.155	176.313	175.282
	4.28	341.494	214.172										12	306.266	193.424
	3.421	380.012	252.69										13	268.952	156.11
	1.451	419.205	291.883									8	11	280.977	168.135	194.017
	1.207	388.987	261.665										12	326.36	213.518
	1.086	386.512	259.19										13	313.239	200.397
	0.724	436.055	308.733										11	278.75	165.908	183.274
	0	415.944	288.622										12	319.43	206.588
1	3.665	576.805	452.964										13	290.168	177.326
	3.886	479.624	355.783									9	10	281.541	168.699	186.99
	2.672	567.181	443.34										11	313.591	200.749
	0	514.27	390.429										12	304.365	191.523
2	1.19	592.045	468.204										10	298.416	185.574	207.307
	0	496.532	372.691										11	322.217	209.375
3	11.74	475.385	351.544										12	339.815	226.973
	10.114	437.464	313.623									10	10	288.55	175.708	199.191
	8.522	492.979	369.138										11	328.05	215.208
	7.745	470.64	346.799										12	319.5	206.658
	5.193	503.442	379.601										11	295.519	182.677	191.234
	4.803	492.173	368.332										12	309.025	196.183
	2.445	558.456	434.615										13	307.683	194.841
	2.179	483.215	359.374								2	12	10	205.767	92.925
	0.979	541.437	#REF!										11	203.909	91.067
	0.271	593.765	469.924										12	187.375	74.533
	0	501.54	377.699										13	243.13	130.288
			#REF!										14	246.579	133.737
													15	217.572	104.73
												13	10	195.695	82.853
													11	216.573	103.731
													12	203.311	90.469
													12	268.441	155.599
													13	245.253	132.411
													14	214.872	102.03
												14	11	201.288	88.446
													12	180.223	67.381
													13	202.115	89.273
													11	211.328	98.486
													12	244.404	131.562
													13	233.591	120.749
												15	10	181.847	69.005
													11	198.528	85.686
													12	197.724	84.882
													12	261.663	148.821
													13	298.19	185.348
													14	259.46	146.618
												16	11	201.891	89.049
													12	207.621	94.779
													13	202.899	90.057
													12	224.289	111.447
													13	230.583	117.741
													14	198.285	85.443
												17	11	181.925	69.083
													12	196.562	83.72
													13	190.976	78.134
													11	194.051	81.209
													12	208.497	95.655
													13	212.507	99.665
												18	11	202.748	89.906
													12	222.705	109.863
													13	203.009	90.167
													11	202.408	89.566
													12	226.485	113.643
													13	229.886	117.044
												19	11	216.938	104.096
													12	256.942	144.1
													13	252.346	139.504
													11	187.175	74.333
													12	225.005	112.163
													13	246.537	133.695
												20	12	225.269	112.427
													13	256.873	144.031
													14	234.57	121.728
													13	240.283	127.441
													14	239.433	126.591
													15	222.433	109.591
												21	12	186.353	73.511
													13	204.937	92.095
													14	194.137	81.295
													13	238.09	125.248
													14	230.521	117.679
													15	214.572	101.73
											3	24	15	213.035	100.193
													16	217.119	104.277
													17	237.404	124.562
													17	211.812	98.97
													18	226.778	113.936
													19	214.15	101.308
												25	17	234.02	121.178
													18	243.39	130.548
													19	238.326	125.484
													16	237.219	124.377
													17	258.018	145.176
													18	241.497	128.655
												26	16	203.029	90.187
													17	195.794	82.952
													18	224.424	111.582
													17	226.929	114.087
													18	228.371	115.529
													19	210.179	97.337
												27	16	217.681	104.839
													17	231.729	118.887
													18	220.334	107.492
													16	228.062	115.22
													17	252.798	139.956
													18	220.049	107.207
												28	15	189.905	77.063
													16	213.565	100.723
													17	202.218	89.376
													16	241.365	128.523
													17	260.457	147.615
													18	244.574	131.732
												29	16	238.708	125.866
													17	273.092	160.25
													18	277.073	164.231
													16	270.176	157.334
													17	304.451	191.609
													18	288.586	175.744
												30	17	235.552	122.71
													18	260.577	147.735
													19	241.202	128.36
													17	248.629	135.787
													18	255.365	142.523
													19	242.641	129.799
												31	17	250.082	137.24
													18	266.668	153.826
													19	263.296	150.454
													17	292.882	180.04
													18	339.413	226.571
													19	295.486	182.644
											4	26	15	252.126	139.284
													16	277.046	164.204
													17	288.493	175.651
													14	242.614	129.772
													15	237.441	124.599
													16	209.474	96.632
												27	15	299.381	186.539
													16	301.259	188.417
													17	281.274	168.432
													15	276.465	163.623
													16	263.031	150.189
													17	223.023	110.181
												28	15	219.398	106.556
													16	244.781	131.939
													17	232.279	119.437
													15	287.553	174.711
													16	291.648	178.806
													17	269.662	156.82
												29	15	237.044	124.202
													16	249.301	136.459
													17	231.062	118.22
													15	262.39	149.548
													16	288.436	175.594
													17	276.569	163.727
												30	15	236.308	123.466
													16	248.046	135.204
													17	242.673	129.831
													15	245.636	132.794
													16	282.456	169.614
													17	285.027	172.185
												31	15	218.851	106.009
													16	240.503	127.661
													17	223.605	110.763
													15	240.205	127.363
													16	266.707	153.865
													17	290.859	178.017
											5	36	19	268.604	155.762
													20	277.194	164.352
													21	246.203	133.361
													19	295.976	183.134
													20	281.14	168.298
													21	228.399	115.557
												37	19	243.795	130.953
													20	243.096	130.254
													21	246.814	133.972
													19	278.023	165.181
													20	252.851	140.009
													21	206.671	93.829
												38	19	217.788	104.946
													20	235.579	122.737
													21	222.547	109.705
													19	265.671	152.829
													20	248.862	136.02
													21	203.762	90.92
												39	19	227.312	114.47
													20	222.685	109.843
													21	199.197	86.355
													19	240.162	127.32
													20	274.74	161.898
													21	257.709	144.867
												40	19	233.847	121.005
													20	246.792	133.95
													21	220.912	108.07
													20	290.727	177.885
													21	295.337	182.495
													22	247.768	134.926
6C: Average intensity of F-actin around C1, C2, and C3 corpses
Control			Background	avg	102.911			Corpses						ced-5(pj81)				Background avg	112.842			Corpses						ced-12(n3261)		ced-12(pj74)
Movie name	Embryo	Time point	z	Avg	Avg-background			Embryo	Corpse	Avg	Avg-background			Movie name	Embryo	Time point	z	Avg	Avg-background			Embryo	Corpse	Avg	Avg-background			347.17		503.48
control PlinLAmCh 2	1	12	5	300.354	197.443	216.7		1	C1	505.978	403.067			ced-5(pj81) PlinLAmch 1	1	1	13	363.67	250.828	266.947		1	C2	458.711	345.869			293.67		512.44
			6	322.611	219.7				C3	431.5	328.589						14	397.234	284.392				C3	336	223.158			310.33		498.47
			7	335.869	232.958			2	C1	518.143	415.232						15	378.462	265.62			2	C2	317.465	204.623			351.46		512.87
		13	7	348.699	245.788	230.174			C2	627.125	524.214						8	287.884	175.042	182.122		3	C1	305.977	193.135			295.32		506.73
			8	334.207	231.296				C3	653.4	550.489						9	300.511	187.669			4	C1	299.522	186.68			390.82		534.26
			9	316.349	213.438			4	C1	533.143	430.232						10	296.497	183.655			5	C1	210.494	97.652			352.34		476.77
		14	4	378.4	275.489	276.563			C3	520	417.089					2	14	257.681	144.839	163.844		6	C1	249.235	136.393			389.17		522.31
			5	392.622	289.711				C2	640.833	537.922						15	279.64	166.798				C2	267.042	154.2			299.09
			6	367.4	264.489			5	C2	468.927	366.016						16	292.736	179.894				C3	281.748	168.906			338.23
		15	1	374.678	271.767	267.232											9	267.365	154.523	180.255		7	C1	226.673	113.831
			2	373.113	270.202												10	298.372	185.53				C2	259.267	146.425
			3	362.637	259.726												11	313.553	200.711			8	C2	227.887	115.045
		16	1	326.183	223.272	223.575										3	12	286.203	173.361	205.414
			2	326.732	223.821												13	332.012	219.17
			3	326.543	223.632												14	336.554	223.712
		17	1	310.628	207.717	201.855											9	344.322	231.48	236.207
			2	293.551	190.64												10	357.929	245.087
			3	310.12	207.209												11	344.895	232.053
		18	1	276.156	173.245	175.267										4	11	365.344	252.502	242.633
			2	279.073	176.162												12	368.486	255.644
			3	279.306	176.395												13	332.596	219.754
		19	1	293.952	191.041	197.494											10	406.378	293.536	253.188
			2	302.224	199.313												11	383.109	270.267
			3	305.038	202.127												12	308.602	195.76
		20	1	317.883	214.972	219.131										5	13	297.25	184.408	184.791
			2	317.883	214.972												14	291.4	178.558
			3	330.36	227.449												15	304.25	191.408
		21	1	304.593	201.682	206.763											9	302.592	189.75	184.264
			2	311.574	208.663												10	311.442	198.6
			3	312.855	209.944												11	277.284	164.442
		22	1	341.761	238.85	234.762										6	11	365.558	252.716	261.2
			2	341.949	239.038												12	391.231	278.389
			3	329.31	226.399												13	365.337	252.495
		23	1	341.663	238.752	235.45											11	383.368	270.526	237.659
			2	331.757	228.846												12	375.458	262.616
			3	341.663	238.752												13	292.678	179.836
	2	1	12	295.186	192.275	215.432										7	11	320.143	207.301	210.215
			13	332.539	229.628												12	347.886	235.044
			14	327.304	224.393												13	301.143	188.301
			13	282.639	179.728	185.683											11	289.155	176.313	175.282
			14	298.802	195.891												12	306.266	193.424
			15	284.341	181.43												13	268.952	156.11
		2	12	350.944	248.033	245.514										8	11	280.977	168.135	194.017
			13	359.192	256.281												12	326.36	213.518
			14	335.139	232.228												13	313.239	200.397
			13	277.352	174.441	197.056											11	278.75	165.908	183.274
			14	310.498	207.587												12	319.43	206.588
			15	312.052	209.141												13	290.168	177.326
		3	10	326.025	223.114	210.079										9	10	281.541	168.699	186.99
			11	315.109	212.198												11	313.591	200.749
			12	297.837	194.926												12	304.365	191.523
			12	335.95	233.039	231.408											10	298.416	185.574	207.307
			13	344.136	241.225												11	322.217	209.375
			14	322.871	219.96												12	339.815	226.973
		4	10	347.275	244.364	238.79										10	10	288.55	175.708	199.191
			11	343.183	240.272												11	328.05	215.208
			12	334.646	231.735												12	319.5	206.658
			10	378.8	275.889	277.696											11	295.519	182.677	191.234
			11	384.258	281.347												12	309.025	196.183
			12	378.762	275.851												13	307.683	194.841
		5	7	255.423	152.512	166.418									2	12	10	205.767	92.925	86.175
			8	273.473	170.562												11	203.909	91.067
			9	279.09	176.179												12	187.375	74.533
			10	364.649	261.738	282.329											13	243.13	130.288	122.918
			11	408.208	305.297												14	246.579	133.737
			12	382.863	279.952												15	217.572	104.73
		6	8	318.94	216.029	266.057										13	10	195.695	82.853	92.351
			9	365.417	262.506												11	216.573	103.731
			10	422.548	319.637												12	203.311	90.469
			10	356.644	253.733	244.529											12	268.441	155.599	130.013
			11	342.27	239.359												13	245.253	132.411
			12	343.405	240.494												14	214.872	102.03
		7	6	322.547	219.636	210.545										14	11	201.288	88.446	81.7
			7	328.881	225.97												12	180.223	67.381
			8	288.94	186.029												13	202.115	89.273
			10	322.417	219.506	215.254											11	211.328	98.486	116.932
			11	323.232	220.321												12	244.404	131.562
			12	308.846	205.935												13	233.591	120.749
		8	5	330.622	227.711	227.001										15	10	181.847	69.005	79.8577
			6	348.716	245.805												11	198.528	85.686
			7	310.398	207.487												12	197.724	84.882
			8	316.354	213.443	213.786											12	261.663	148.821	160.262
			9	323.374	220.463												13	298.19	185.348
			10	310.363	207.452												14	259.46	146.618
		9	8	294.211	191.3	210.485										16	11	201.891	89.049	91.295
			9	315.192	212.281												12	207.621	94.779
			10	330.785	227.874												13	202.899	90.057
			8	339.654	236.743	244.121											12	224.289	111.447	104.877
			9	369.08	266.169												13	230.583	117.741
			10	332.362	229.451												14	198.285	85.443
	3	30	8	238.255	135.344	144.066										17	11	181.925	69.083	76.979
			9	250.299	147.388												12	196.562	83.72
			10	252.376	149.465												13	190.976	78.134
		31	9	277.541	174.63	159.52											11	194.051	81.209	92.1763
			10	266.676	163.765												12	208.497	95.655
			11	243.077	140.166												13	212.507	99.665
		32	9	297.581	194.67	198.844										18	11	202.748	89.906	96.6453
			10	307.936	205.025												12	222.705	109.863
			11	299.747	196.836												13	203.009	90.167
		33	9	231.846	128.935	139.733											11	202.408	89.566	106.751
			10	242.675	139.764												12	226.485	113.643
			11	253.41	150.499												13	229.886	117.044
		34	11	255.13	152.219	157.487										19	11	216.938	104.096	129.233
			12	260.091	157.18												12	256.942	144.1
			13	265.974	163.063												13	252.346	139.504
		35	13	320.476	217.565	204.703											11	187.175	74.333	106.73
			14	319.338	216.427												12	225.005	112.163
			15	283.027	180.116												13	246.537	133.695
	4	22	5	276.361	173.45	175.482										20	12	225.269	112.427	126.062
			6	283.251	180.34												13	256.873	144.031
			7	275.566	172.655												14	234.57	121.728
			8	267.965	165.054	160.086											13	240.283	127.441	121.208
			9	278.835	175.924												14	239.433	126.591
			10	242.191	139.28												15	222.433	109.591
		23	5	276.959	174.048	167.84										21	12	186.353	73.511	82.3003
			6	277.486	174.575												13	204.937	92.095
			7	257.808	154.897												14	194.137	81.295
			8	270.475	167.564	161.837											13	238.09	125.248	114.886
			9	277.286	174.375												14	230.521	117.679
			10	246.482	143.571												15	214.572	101.73
		24	5	286.2	183.289	193.31									3	24	15	213.035	100.193	109.677
			6	302.648	199.737												16	217.119	104.277
			7	299.814	196.903												17	237.404	124.562
			7	242.046	139.135	143.593											17	211.812	98.97	104.738
			8	253.623	150.712												18	226.778	113.936
			9	243.843	140.932												19	214.15	101.308
		25	5	264.401	161.49	163.487										25	17	234.02	121.178	125.737
			6	263.898	160.987												18	243.39	130.548
			7	270.895	167.984												19	238.326	125.484
			8	288.978	186.067	183.781											16	237.219	124.377	132.736
			9	294.768	191.857												17	258.018	145.176
			10	276.33	173.419												18	241.497	128.655
		26	2	302.751	199.84	196.031										26	16	203.029	90.187	94.907
			3	288.963	186.052												17	195.794	82.952
			4	305.113	202.202												18	224.424	111.582
			7	247.327	144.416	157.776											17	226.929	114.087	108.984
			8	272.623	169.712												18	228.371	115.529
			9	262.111	159.2												19	210.179	97.337
		27	6	287.618	184.707	187.482										27	16	217.681	104.839	110.406
			7	299.208	196.297												17	231.729	118.887
			8	284.352	181.441												18	220.334	107.492
			7	313.033	210.122	201.311											16	228.062	115.22	120.794
			8	317.352	214.441												17	252.798	139.956
			9	282.281	179.37												18	220.049	107.207
		28	5	295.467	192.556	195.895										28	15	189.905	77.063	89.054
			6	295.393	192.482												16	213.565	100.723
			7	305.559	202.648												17	202.218	89.376
			6	221.443	118.532	124.227											16	241.365	128.523	135.957
			7	231.978	129.067												17	260.457	147.615
			8	227.993	125.082												18	244.574	131.732
		29	1	262.116	159.205	154.998										29	16	238.708	125.866	150.116
			2	259.47	156.559												17	273.092	160.25
			3	252.141	149.23												18	277.073	164.231
			7	382.984	280.073	272.74											16	270.176	157.334	174.896
			8	389.229	286.318												17	304.451	191.609
			9	354.74	251.829												18	288.586	175.744
		30	1	275.645	172.734	171.668										30	17	235.552	122.71	132.935
			2	267.737	164.826												18	260.577	147.735
			3	280.354	177.443												19	241.202	128.36
			7	306.24	203.329	194.994											17	248.629	135.787	136.036
			8	309.741	206.83												18	255.365	142.523
			9	277.734	174.823												19	242.641	129.799
	5	30	6	264.808	161.897	159.499										31	17	250.082	137.24	147.173
			7	274.473	171.562												18	266.668	153.826
			8	247.948	145.037												19	263.296	150.454
		31	7	241.265	138.354	129.895											17	292.882	180.04	196.418
			8	237.985	135.074												18	339.413	226.571
			9	219.168	116.257												19	295.486	182.644
		32	8	280.05	177.139	173.988									4	26	15	252.126	139.284	159.713
			9	288.38	185.469												16	277.046	164.204
			10	262.266	159.355												17	288.493	175.651
		33	8	255.995	153.084	146.948											14	242.614	129.772	117.001
			9	258.154	155.243												15	237.441	124.599
			10	235.429	132.518												16	209.474	96.632
		34	8	200.414	97.503	119.561										27	15	299.381	186.539	181.129
			9	224.777	121.866												16	301.259	188.417
			10	242.226	139.315												17	281.274	168.432
		35	8	233.204	130.293	130.672											15	276.465	163.623	141.331
			9	247.147	144.236												16	263.031	150.189
			10	220.399	117.488												17	223.023	110.181
		36	9	247.413	144.502	139.19										28	15	219.398	106.556	119.311
			10	251.709	148.798												16	244.781	131.939
			11	227.182	124.271												17	232.279	119.437
						196.357											15	287.553	174.711	170.112
																	16	291.648	178.806
																	17	269.662	156.82
																29	15	237.044	124.202	126.294
																	16	249.301	136.459
																	17	231.062	118.22
																	15	262.39	149.548	162.956
																	16	288.436	175.594
																	17	276.569	163.727
																30	15	236.308	123.466	129.5
																	16	248.046	135.204
																	17	242.673	129.831
																	15	245.636	132.794	158.198
																	16	282.456	169.614
																	17	285.027	172.185
																31	15	218.851	106.009	114.811
																	16	240.503	127.661
																	17	223.605	110.763
																	15	240.205	127.363	153.082
																	16	266.707	153.865
																	17	290.859	178.017
															5	36	19	268.604	155.762	151.158
																	20	277.194	164.352
																	21	246.203	133.361
																	19	295.976	183.134	155.663
																	20	281.14	168.298
																	21	228.399	115.557
																37	19	243.795	130.953	131.726
																	20	243.096	130.254
																	21	246.814	133.972
																	19	278.023	165.181	133.006
																	20	252.851	140.009
																	21	206.671	93.829
																38	19	217.788	104.946	112.463
																	20	235.579	122.737
																	21	222.547	109.705
																	19	265.671	152.829	126.59
																	20	248.862	136.02
																	21	203.762	90.92
																39	19	227.312	114.47	103.556
																	20	222.685	109.843
																	21	199.197	86.355
																	19	240.162	127.32	144.695
																	20	274.74	161.898
																	21	257.709	144.867
																40	19	233.847	121.005	121.008
																	20	246.792	133.95
																	21	220.912	108.07
																	20	290.727	177.885	165.102
																	21	295.337	182.495
																	22	247.768	134.926
