# Supplementary material for: CED-5/CED-12 (DOCK/ELMO) can promote and inhibit F-actin formation via distinct motifs that may target different GTPases
Source: PLoS Genet. 2024 Jul 31;20(7):e1011330. doi: 10.1371/journal.pgen.1011330 (PMC11290852; doi:10.1371/journal.pgen.1011330)
Supplement: S1 Raw Data — Excel file with pages to match each Figure and Table are included in one file. Individual Excel pages correspond to each Table and graph included in the text and in the main Figures. (ZIP) [file pgen.1011330.s004.zip › S1_Raw_Data/Fig. 7C.xlsx]

## Sheet: 7C
Fig. 7C: gfp::wve-1 at seam cell boundaries, 1.5 fold embryos													measuring ced-5 (pj81) ; gfp::wve-1 at seam cell boundaries												measuring ced-12 (pj74) ; gfp::wve-1 at seam cell boundaries, 1.5 fold embryos
movies from 5/5/23 – 2/5 movies done (other movies doesn't have 1.5)					measuring seam cells in the epidermis								movies from 8/8/23 crops					measuring seam cells in the epidermis							movies from 5/12/23					measuring seam cells in the epidermis
	movie	name of movie	background mean	embryo	fold	z	mean	min	max	mean – background				movie	name of movie	background mean	embryo	fold	z	mean	min	max	mean – background			movie	name of movie	background mean	embryo	fold	z	mean	min	max	mean – background
	1	gfp wve-1 control 1.nd	157.393	1	1.5	9	327.709	290	376.083	170.316				1	ced-5 pj76 gfp wve-1 5 crop.tif	158.498	1	1.5	1	319.241	268	400.517	160.743			2	ced-12 pj74 gfp wve-1 3_w1C 488 - GFP.TIF	145.793	1	1.5	5	219.881	174	254.769	74.088
							341.062	275.816	448	183.669										332.85	240	417.2	174.352									286.401	256.889	344	140.608
							320.279	283.889	391	162.886										304.672	255	373	146.174									248.214	219.672	286.954	102.421
							264.479	231.802	290	107.086										294.006	259	346.164	135.508									229.751	171.633	294.955	83.958
							287.39	232.124	341.16	129.997										263.591	202.812	291.872	105.093									258.601	227	300	112.808
						10	341.017	303	415.213	183.624										269.493	234.452	312.242	110.995									214.076	177.2	265.24	68.283
							364.632	253.667	467.333	207.239									4	294.385	241.229	374.667	135.887									218.057	176	255.286	72.264
							294.423	239.731	344.618	137.03										273.111	212	319	114.613									232.065	201.311	258.2	86.272
							333.34	297	358.2	175.947										302.068	254	347	143.57									209.563	178.446	247.024	63.77
							356.897	284	393.031	199.504										274.302	223	318.302	115.804								4	232.515	181	292	86.722
							283.532	253.5	311.167	126.139										249.754	222	266.124	91.256									247.856	175	318	102.063
							275.917	249	293.125	118.524										280.225	213	366.095	121.727									229.538	185.172	264.5	83.745
	2	gfp wve-1 control 3.nd	174.397	1	1.5	3	303.505	231.297	352.017	129.108										291.307	179	384.444	132.809									241.57	198.422	295.777	95.777
							318.917	248	404	144.52										276.904	242	304	118.406									239.333	204.55	288.101	93.54
							331.889	282.421	400.789	157.492										309.617	249.398	354.938	151.119									253.836	218.32	307.478	108.043
							321.053	285.667	372.444	146.656										274.275	212	325.923	115.777									235.91	208	270.811	90.117
							310.009	234	356.859	135.612																						220.286	180	253	74.493
							286.914	224.5	327	112.517
						4	309.17	243.105	366.684	134.773
							321.048	273	392.8	146.651
							289.819	232.227	348.566	115.422
							353.869	266.333	437	179.472
							387.282	345.2	449.6	212.885
							352.366	286.639	399	177.969
							316.021	287.006	350.828	141.624
							309.567	246.55	406	135.17
							315.138	263.286	367.857	140.741
							348.909	265.667	439.5	174.512
							313.783	268.806	417.65	139.386
movies from 8/8/23 crops
	movie	name of movie	background mean	embryo	fold	z	mean	min	max	mean – background
	3	gfp wve-1 control 1 crop.tif	191.484	1	1.5	8	292.228	257.333	325.333	100.744
							285.87	247.139	334.554	94.386
							306.913	264	367.267	115.429
							311.592	285.091	335.316	120.108
						9	310.643	259	339.554	119.159
							323.609	300.298	393	132.125
							270.986	242	293.156	79.502
							284.697	244.048	318.472	93.213
							313.419	289.895	360.664	121.935
							307.179	275.6	352.672	115.695
							299.741	267.724	314.224	108.257
							256.309	248	272	64.825
							252.52	239.367	277.204	61.036
							270.215	245.587	292.974	78.731
