# Supplementary material for: CED-5/CED-12 (DOCK/ELMO) can promote and inhibit F-actin formation via distinct motifs that may target different GTPases
Source: PLoS Genet. 2024 Jul 31;20(7):e1011330. doi: 10.1371/journal.pgen.1011330 (PMC11290852; doi:10.1371/journal.pgen.1011330)
Supplement: S1 Raw Data — Excel file with pages to match each Figure and Table are included in one file. Individual Excel pages correspond to each Table and graph included in the text and in the main Figures. (ZIP) [file pgen.1011330.s004.zip › S1_Raw_Data/Fig. 7D.xlsx]

## Sheet: 7D
7D: ani-1::gfp at seam cell boundaries. 1.5 stage embryos													measuring ani-1::gfp at seam cell boundaries													measuring ced-12(pj74);ani-1::gfp at seam cell boundaries
movies from 7/12/23 – 5/6 movies done (other movies don't have 1.5)				measuring seam cells (in 1.5 folds preferably) in the epidermis									movies from 7/17/23 – 9/12 movies done (other movie doesn't have 1.5)				measuring seam cells (in 1.5 folds preferably) in the epidermis									movies from 7/12/23 – 6/7 movies done (other movie doesn't have 1.5)				measuring seam cells (in 1.5 folds preferably) in the epidermis
	movie	name of movie	embryo	fold	z	background mean	mean	min	max	mean – background				movie	name of movie	embryo	fold	z	background mean	mean	min	max	mean – background				movie	name of movie	embryo	fold	z	background mean	mean	min	max	mean – background
	2	control ani-1 gfp 1.nd	2	1.5	9	210.411	677.722	586.5	781.901	467.311				2	ced-5(pj76) ani-1 gfp 2.nd	1	1.5	4	224.241	532.62	437.408	627.34	308.379				1	ced-12(pj74) ani-1 gfp 1.nd	1	1.5	2	208.453	518.57	453.719	571	310.117
							639.634	560.36	716.26	429.223										564.807	477.773	643.886	340.566										552.739	473.214	605.061	344.286
							623.131	544.528	722.01	412.72										583.326	535.238	663.827	359.085										555.114	406	621.336	346.661
					16	219.046	564.399	508.173	633.367	345.353										515.064	443.698	640	290.823										536.316	478	612.324	327.863
							619.55	569.5	691.667	400.504										533.22	445.5	610.5	308.979										529.668	447.079	618.56	321.215
							646.477	567.5	732	427.431										500.105	435.875	534	275.864										536.32	454.667	655.417	327.867
							596.267	504.682	694	377.221										550.938	472.296	630.611	326.697										631.824	513	699.728	423.371
							635.3	517.308	729.095	416.254										493.948	401.346	596	269.707										535.619	467	662	327.166
							665.805	629.648	711	446.759										551.501	449.882	628.7	327.26						2	1.5	13	221.78	558.306	489.913	616.068	336.526
							622.458	541	722.688	403.412				4	ced-5(pj76) ani-1 gfp 5.nd	1	1.5	14	219.396	537.722	460.604	636.982	318.326										520.517	473.151	585.409	298.737
																				555.796	477.5	678.786	336.4										546.812	495.017	612.884	325.032
	3	control ani-1 gfp 2.nd	1	1.5	3	250.046	533.95	463.523	630.89	283.904										467.902	378	566	248.506						3	1.5	4	240.606	501.554	413.176	574.416	260.948
							473.444	419.501	551	223.398										545.5	474.526	662	326.104										538.447	434	662.711	297.841
	4	control ani-1 gfp 4.nd	1	1.5	2	218.652	571.198	496	758	352.546										442.533	388.429	506.143	223.137										499.209	412.244	602.683	258.603
							510.133	462.575	580.023	291.481										452.515	417	488.909	233.119										533.828	481	587	293.222
							505.286	408.32	615.64	286.634										496.526	364	580	277.13										517.876	416.625	588	277.27
							489.66	406	552.5	271.008										436.974	394	491.982	217.578										501.837	425	549.5	261.231
							515.51	438.032	570.685	296.858										534.975	462.59	593	315.579										527.406	434.508	625	286.8
					5	213.158	498.344	409.5	569	285.186										487.132	401	582.194	267.736										561.082	476	744	320.476
							508.277	460	594	295.119										516.759	419.738	637.674	297.363										505.343	407.688	590.5	264.737
							526.971	448	569.067	313.813										491.732	392.951	574.756	272.336										512.332	428.554	583.517	271.726
							442.703	378.541	504.334	229.545										452.677	377.778	522.5	233.281						4	1.5	3	221.431	497.838	368	627.723	276.407
							473.476	422.413	559.628	260.318										482.153	451.136	511.935	262.757										526.642	418	623.291	305.211
							532.652	422	616	319.494										438.85	397.2	496	219.454										555.766	465.584	660	334.335
							504.828	406	576.082	291.67				6	ced-5(pj76) ani-1 gfp 8.nd	1	1.5	5	207.735	468.052	377.995	581.65	260.317										528.706	395	714	307.275
			2	1.5	4	232.287	470.29	433.367	515.156	238.003										485.425	430.531	529.896	277.69										537.348	443.837	642	315.917
							468.019	383.26	552.2											433.965	373.357	538.564	226.23										455.637	396.934	573.782	234.206
	5	control ani-1 gfp 5.nd	1	1.5	9	231.532	470.062	406.8	548.6	238.53										494.683	400.259	570.833	286.948										475.432	370.498	531.963	254.001
							468.654	385.698	566.343	237.122										533.208	489.797	565.625	325.473								1	225.32	535.727	430.955	609.846	310.407
							441.353	366	523	209.821										508.552	440.396	607.102	300.817										495.13	422.941	564.603	269.81
							440.897	381.25	492.5	209.365										503.372	441.87	556.149	295.637										460.401	386	546.976	235.081
							438.027	374.68	520.36	206.495										513.299	463.206	560.228	305.564										506.891	441.015	634.338	281.571
							460.175	388.376	530.008	228.643										528.1	445	670.086	320.365										502.949	435.734	617.287	277.629
							468.9	378.045	544	237.368										537.613	441.619	595.127	329.878										498.01	358.366	573.191	272.69
							481.698	399.615	592.077	250.166										517.732	445.938	577.562	309.997										536.227	439.309	639.153	310.907
							465.97	405.408	536.6	234.438										515.6	473.333	573.877	307.865						5	1.5	6	215.189	528.051	445	580.327	312.862
							479.81	379	606.13	248.278						2	1.5	8	244.218	583.77	488.734	641.467	339.552										557.336	451.969	638.719	342.147
							460.946	385.514	554.838	229.414										530.795	439	590.859	286.577										533.079	425.636	627.455	317.89
							444.15	373	531.5	212.618										575.181	480.446	653.194	330.963										547.724	439.056	654.5	332.535
					10	232.342	487.33	384	538.837	254.988										525.556	498.074	573.802	281.338
							478.654	400.164	577	246.312										488.421	432	572.901	244.203				2	ced-12(pj74) ani-1 gfp 2.nd	1	1.5	3	178.51	433.614	336.777	531	255.104
							494.279	444.5	541	261.937										545.815	481.875	607.583	301.597										474.818	425.828	560	296.308
							504.972	451.981	557.622	272.63										546.325	509.12	607.222	302.107										455.436	404.96	515.86	276.926
							506.301	424.667	633.733	273.959										566.917	473	640	322.699										435.67	347.512	508.173	257.16
							505.559	425.045	568.69	273.217						4	1.5	5	224.947	486.724	403.353	579	261.777										426.278	358.939	505.122	247.768
			2	1.5	9	231.532	452.722	394	541	221.19										467.842	398	512.184	242.895				3	ced-12(pj74) ani-1 gfp 3.nd	2	1.5	4	211.087	507.038	435	647.545	295.951
							458.902	408	496.598	227.37										510.048	416	614.357	285.101										536.758	447.751	685.333	325.671
							456.012	402.444	525.8	224.48										491.493	375.416	654.333	266.546										536.247	429.81	704.571	325.16
							456.799	396.576	567	225.267										481.637	384.938	586	256.69										510.212	412.224	681.245	299.125
							504.748	455	583.815	273.216										449.197	400.5	530.111	224.25										528.315	372.229	660	317.228
							494.775	429.486	576	263.243										394.64	330.661	467.045	169.693										513.592	438.917	603.444	302.505
							478.601	413.223	640	247.069										447.856	357.777	494.694	222.909										553.217	433.48	697	342.13
							481.327	436.118	554.235	249.795										473.815	406.332	533.217	248.868										614.227	515	684.188	403.14
							492.242	408	594.852	260.71										429.512	369	487.188	204.565										604.46	514.333	695.6	393.373
							421.504	383.4	517.4	189.972										475.911	388	541.932	250.964										579.232	429	740.102	368.145
							492.714	413	553	261.182										475.582	408.373	544.151	250.635										564.58	403.951	668.2	353.493
							422.171	348	492.857	190.639				7	ced-5(pj76) ani-1 gfp 9.nd	1	1.5	10	235.542	446.642	339	516.371	211.1										625.801	570.107	671.85	414.714
	6	control ani-1 gfp 6.nd	1	1.5	9	234.944	550.722	475	653.455	315.778										450.878	385	496.713	215.336										564.064	395	678.568	352.977
							510.35	429.538	574	275.406										444.146	376	537.823	208.604										512.426	437.52	602.68	301.339
							607.898	588	635.184	372.954										450.572	410.773	498.364	215.03								1	220.445	489.526	406.631	582.4	269.081
							517.348	457.818	592.364	282.404										448.81	384.233	500.054	213.268										565.272	505.622	632.561	344.827
							529.747	342	637.465	294.803										461.85	386.523	527.556	226.308										482.798	417	576.868	262.353
							525.185	422	668	290.241										426.984	387.231	491.236	191.442										520.531	423	604.2	300.086
							559.663	485.812	647.625	324.719										360.873	318.333	425.238	125.331										553.595	441.702	727.704	333.15
							497.005	424	548	262.061										474.402	425.19	530.688	238.86										639.995	545.64	728.685	419.55
					10	231.308	506.497	425.947	557.105	275.189										489.576	409.5	531.366	254.034										487.064	453	521.333	266.619
							435.261	349.765	476.118	203.953				8	ced-5(pj76) ani-1 gfp 10.nd	1	1.5	15	210.521	472.782	417	554.3	262.261										561.818	399	652.776	341.373
							534.34	456.833	597.5	303.032										487.631	430	546.714	277.11										480.115	399	559.885	259.67
							503.462	446	583	272.154										487.749	405	541.4	277.228				4	ced-12(pj74) ani-1 gfp 4.nd	2	1.5	1	218.356	636.519	582	684.417	418.163
							460.591	408.222	532.278	229.283										549.867	487	603.667	339.346										590.473	502	629.589	372.117
							538.831	462	586.165	307.523										528.522	444	608.456	318.001										562.995	492.314	685	344.639
							499.55	420	653	268.242										456.767	379.864	530.261	246.246										542.356	485	599.426	324
																				523.621	470.375	575.5	313.1										531.68	450	632	313.324
																				466.924	389	558.778	256.403										598.129	524.426	797	379.773
																				507.694	452	556.36	297.173										603.308	518.429	704	384.952
																				480.504	449	508	269.983										585.784	539	653.96	367.428
																				511.707	455	541.8	301.186										448.552	380	494	230.196
																				512.232	448	560.867	301.711										578.403	448.75	656	360.047
																				539.188	469	605.735	328.667										501.461	399.579	589.895	283.105
																				481.413	409.476	531.554	270.892										423.493	357	564	205.137
																				502.19	461.785	562.512	291.669										455.684	393.125	511.75	237.328
																				491.7	431	567.2	281.179										530.271	459.665	595.9	311.915
																				490.24	408	551	279.719										493.335	435.443	556	274.979
																				572.809	486.75	648	362.288								6	214.337	533.782	446.16	611	319.445
																2	1.5	13	217.981	531.644	452.174	604.132	313.663										505.837	371.963	660	291.5
																				541.565	457	616.751	323.584										564.914	456.059	686	350.577
																				523.341	435.554	603.774	305.36										494.316	365	581.64	279.979
																				503.85	448.44	571.24	285.869										516.9	438	624.8	302.563
																				499.714	388	624.429	281.733										516.779	401.099	603	302.442
																				557.076	447	642.991	339.095										510.863	414.083	591.864	296.526
																				544.378	495	635	326.397										565.165	510.19	628.564	350.828
																				569.158	449	673	351.177										546.446	472	606.312	332.109
																				488.307	396.294	593	270.326										539.382	466	623	325.045
														9	ced-5(pj76) ani-1 gfp 11.nd	1	1.5	5	199.799	614.072	568.006	681.693	414.273										471.194	411	542.301	251.177
																				646.692	587.5	708.43	446.893										445.154	383.571	588.762	225.137
																				605.031	546.191	680.578	405.232				5	ced-12(pj74) ani-1 gfp 6.nd	1	1.5	2	198.727	548.98	426	615.367	350.253
																				645.868	528.878	712	446.069										655.103	580	743	456.376
																				600.952	516	662.5	401.153										590.409	473	703.148	391.682
																				627.57	498	739.288	427.771										539.837	441.632	672.632	341.11
																																	568.583	441	669	369.856
																																	560.884	466.365	658	362.157
																																	555.11	456.5	648.25	356.383
																															4	193.764	537.489	439	570.522	343.725
																																	572.919	516.333	641	379.155
																																	536.682	484.637	607.143	342.918
																																	493.085	425.6	553.625	299.321
																																	539.913	475	632	346.149
																																	533.532	423.111	623	339.768
																																	539.925	407	618.727	346.161
																																	487.264	433.949	549.779	293.5
																																	492.84	422.42	567	299.076
																																	492.621	439	552.121	298.857
																											6	ced-12(pj74) ani-1 gfp 7.nd	1	1.5	2	186.982	534.75	476.125	594	347.768
																																	509.122	384	585.28	322.14
																																	567.8	462.257	620.233	380.818
																																	507.005	411.29	594.226	320.023
																																	494.79	415.034	565.14	307.808
																																	568.758	521.111	635.181	381.776
																																	566.66	497.333	637.25	379.678
																															4	176.762	555.979	463.023	670.438	379.217
																																	587.329	511.47	673.39	410.567
																																	551.016	414	618.6	374.254
																																	500.044	451.076	541.938	323.282
																																	551.581	471.5	642.875	374.819
																																	544.076	495.484	597.938	367.314
																																	539.43	423	694	362.668
																																	561.935	492.587	654.229	385.173
																																	526.654	445.438	707.312	349.892
