# Supplementary material for: CED-5/CED-12 (DOCK/ELMO) can promote and inhibit F-actin formation via distinct motifs that may target different GTPases
Source: PLoS Genet. 2024 Jul 31;20(7):e1011330. doi: 10.1371/journal.pgen.1011330 (PMC11290852; doi:10.1371/journal.pgen.1011330)
Supplement: S1 Raw Data — Excel file with pages to match each Figure and Table are included in one file. Individual Excel pages correspond to each Table and graph included in the text and in the main Figures. (ZIP) [file pgen.1011330.s004.zip › S1_Raw_Data/FIg. 7E.xlsx]

## Sheet: 7E
Line measurements across lateral regions of epidermal cells in comma stage embryos
Control						ced-5(pj81)						ced-12(pj74)
Movie	Background	Embryo	Mean	Mean-background		Movie	Background	Embryo	Mean	Mean-background		Movie	Background	Embryo	Mean	Mean-background
control gfp gbd wsp 1	155.138	1	640.643	485.505		ced-5 pj81 gfp gbd wsp 3	198.352	1	481.053	282.701		ced-12 pj74 gfp gbd wsp 2	162.462	1	460.847	298.385
			628.363	473.225					485.309	286.957					475.712	313.25
			492.438	337.3					404.939	206.587					480.785	318.323
			623.419	468.281					480	281.648					480.478	318.016
control gfp gbd wsp 3	143.14	1	371.1	227.96				2	565.532	367.18				2	507.84	345.378
			386.476	243.336					655.778	457.426					481.389	318.927
			362.121	218.981					595.768	397.416					463.756	301.294
control gfp gbd wsp 4	180.537	1	598.561	418.024					587.984	389.632					438.609	276.147
			561.797	381.26					539.556	341.204				3	550.301	387.839
			568.97	388.433		ced-5 pj81 gfp gbd wsp 5	176.465	1	556.857	380.392					464.859	302.397
			578.89	398.353					581.6	405.135					550.3	387.838
			559.359	378.822					560	383.535					487.595	325.133
			586.603	406.066					420	243.535					542.446	379.984
		2	556.511	375.974					478	301.535		ced-12 pj74 gfp gbd wsp 4	150.799	1	519.875	369.076
			569.953	389.416				2	486.659	310.194					554.383	403.584
			559.899	379.362					469.923	293.458					474.16	323.361
			552.177	371.64					538.845	362.38					529.891	379.092
			448.224	267.687					458.227	281.762					493.59	342.791
		3	504.739	324.202		ced-5 pj81 gfp gbd wsp 6	158.401	1	657.465	499.064					513.492	362.693
			473.81	293.273					669.82	511.419				2	499.431	348.632
			519.358	338.821					630.179	471.778					483.773	332.974
			435.584	255.047					594.035	435.634					413.692	262.893
			426.552	246.015				2	596.781	438.38					476.783	325.984
control gfp gbd wsp 6	163.876	1	669.81	505.934					486.823	328.422				3	488.581	337.782
			628.587	464.711					505.59	347.189					512.359	361.56
			588.465	424.589					462.097	303.696					491.527	340.728
		2	403.765	239.889					463.718	305.317					494.581	343.782
			421.347	257.471					467.354	308.953				4	418.893	268.094
		3	508.218	344.342				3	483.455	325.054					458.705	307.906
			491.759	327.883					473.679	315.278					549.361	398.562
			457.411	293.535					442.455	284.054					445.17	294.371
control gfp gbd wsp 7	158.874	1	480.297	321.423					454.238	295.837					513.653	362.854
			428.901	270.027					444.809	286.408					Average:	335.613
			438.337	279.463				4	636.655	478.254
			370.705	206.829					622.087	463.686
			Average:	342.945					617.823	459.422
									588.79	430.389
									551.544	393.143
									558.178	399.777
									Average:	360.355
