# Supplementary material for: CED-5/CED-12 (DOCK/ELMO) can promote and inhibit F-actin formation via distinct motifs that may target different GTPases
Source: PLoS Genet. 2024 Jul 31;20(7):e1011330. doi: 10.1371/journal.pgen.1011330 (PMC11290852; doi:10.1371/journal.pgen.1011330)
Supplement: S1 Raw Data — Excel file with pages to match each Figure and Table are included in one file. Individual Excel pages correspond to each Table and graph included in the text and in the main Figures. (ZIP) [file pgen.1011330.s004.zip › S1_Raw_Data/Genetics Table 1&2 Fig. 7B.xlsx]

## Sheet: Genetics Table 1 & 2 Fig. 7B
Genotype	Live	Early	VenEnc	Elongation	Tot Dead	n	%Lethality		P value	Signif
										*=p<0.05, **=p<0.01, ***=p<0.001, ****=p<0.0001
(Table 1 Top)
N2 control	175	0	2	0	2	177	0.011
	132	0	1	0	1	133	0.0075
	196	2	1	0	3	199	0.015
	218	0	0	1	1	219	0.0046
	280	1	1	2	4	284	0.014
	360	0	0	4	4	364	0.011
	232	1	0	3	4	236	0.017
	1593	4	5	10	18	1612	0.0111663	Total
		0.00248139	0.003	0.006	0.011
ced-5(n1812)	226	6	23	3	32	258	0.124031
	192	5	12	4	21	213	0.0985915		<0.00001	****
	212	5	24	1	30	242	0.14902
	630	16	59	8	83	713	0.11641	Total
		0.0224404	0.0827489	0.0112202
ced-12(k149)	70	1	13	4	18	88	0.204545
	128	9	10	0	19	147	0.129252
	39	4	4	0	8	47	0.170213
	63	2	5	0	7	70	0.1
	155	8	7	5	20	175	0.114286		<0.00001	****
	455	24	39	9	72	527	0.136622	Total
		0.0455408	0.0740038	0.0170778	0.136622
ced-12(n3261)	126	0	5	8	13	139	0.09
	117	2	16	5	23	140	0.16
	48	1	6	6	13	61	21
	291	0.008	0.08	0.056	49	340	0.144118	Total
									<0.00001	****
ced-2(e1752)	192	2	8	9	19	211	0.0900474
	66	3	1	1	5	71	0.0704225
	196	10	11	1	22	218	0.100917		<0.00001	****
	454	15	20	11	46	500	0.092	Total
		0.03	0.04	0.022
ced-12(pj74)	188				16	204	0.0784314
	179				14	193	0.0725389
	174				10	184	0.0543478
	541				40	581	0.0688468	Total	<0.00001	****
ced-12(pj75)	121				3	124	0.0241935
	134				6	140	0.0428571
	197				9	206	0.0436893
	452				18	470	0.0382979	Total	8e-05	****
ced-12(k149); ced-2(e1752)	179	15	14	2	31	210	0.147619
	251	7	14	0	21	272	0.0772059
	201	2	16	5	23	224	0.102679
	248	4	14	0	18	276	0.0652174
	174	2	6	3	11	185	0.0594595
	1053	30	64	10	104	1167	0.0891174	Total	0.84	ns vs e1752
		0.0257069	0.0548415	0.00856898
ced-5(pj81) SR1541-2AA	175	2	15	20	37	212	0.18
ced-5(pj81) SR1541-2AA	224	5	54	24	83	307	0.27
ced-5(pj81) SR1541-2AA	175	7	69	20	66	241	0.27
ced-5(pj81) SR1541-2AA	279	1	35	27	63	342	0.184
	853	15	173	91	249	1102	0.225953	Total	<0.00001	**** vs. N2
		0.0136116	0.156987	0.0825771
Table 1, Bottom:
L4440 RNAi	165	1	1	0	2	167	0.011976
	58	1	0	0	1	59	0.0169492
	234	0	0	1	1	235	0.00425532
	191	1	0	0	1	192	0.00520833
	648	0.00459418	0.00153139	0.00153139	5	653	0.00765697	Total
ced-5 RNAi	120	5	11	1	17	137	0.124088
	147	5	5	5	15	162	0.0925926
	217	11	7	5	23	240	0.0958333
	484	21	23	11	55	539	0.104171
	484	0.038961	0.0426716	0.0204082	0.102041	539	0.104171	Total
ced-12(k149); L4440 RNAi	107	3	8	0	11	118	0.0932203
	195	8	3	1	12	207	0.057971
	137	4	10	2	16	153	0.104575
	232	5	13	7	25	257	0.0972763
	671	20	34	10	64	735	0.0870748	Total
		0.0272109	0.0462585	0.0136054
ced-12(k149); ced-5 RNAi	26	1	3	1	5	31	0.16129
	220	8	11	2	21	241	0.0871369
	245	10	20	4	34	279	0.121864
	491	19	34	7	60	551	0.108893	Total	0.79	ns vs ced-5 RNA
ced-2(e1752); L4440 RNAi	235	5	13	1	19	254	0.0748031
	214	3	6	3	12	226	0.0530973
	257	9	14	3	26	283	0.0918728
	706	17	33	7	57	763	0.0747051	Total
ced-2(e1752); ced-5 RNAi	192	5	15	0	20	212	0.0943396
	235	8	10	5	23	258	0.0891473
	223	14	14	5	33	256	0.128906
	650	27	39	10	76	726	0.104683	Total
									0.95	ns vs. ced-5 RNAi
ced-12(k149);ced-2(e1752);L4440RNAi	107	8	16	0	24	131	0.183206
	203	10	7	2	19	222	0.0855856
	60	0	3	1	4	64	0.0625
	370	18	26	3	47	417	0.11271	Total	0.28	ns vs k149
ced-12(k149);ced-2(e1752);ced-5 RNAi	98	2	7	0	9	107	0.0841121
	167	4	15	2	24	191	0.125654
	212	8	19	3	30	242	0.123967		0.34	ns vs. k149
	477	14	41	5	63	540	0.116667	Total	0.47	ns vs e1752; ced-5 RNAi
									0.85	nsvs 149; e1752; L4440
Table 2.
ced-10(n1993); L4440 RNAi	181				17	198	0.0858586
	141				21	162	0.12963
	322				38	360	0.105556	Total
ced-10(n3246); L440 RNAi	274	14	15	4	33	307	10.7492
	119	10	9	3	22	141	15.6028
		0.0535714	0.0758929	0.015625	55	448	0.122768	Total
ced-5 RNAi	240				37	277	0.133574
	125				12	137	0.0875912
					49	414	0.118357	Total
ced-10(n1993); ced-5 RNAi	27				3	30	0.1
	144				20	164	0.121951		0.2	ns vs. n1993; L440
	137				26	163	0.159509		0.45	ns vs. ced-5 Rnai
					49	357	0.137255	Total
ced-10(n3246); ced-5 RNAi	127	9	8	0	17	144	11.8056
	121	13	6	2	21	142	14.7887		0.66	ns vs n3246; L440
		0.0769231	0.048951	0.00699301	38	286	0.132867	Total	0.6	ns vs ced-5; L440
Genotype	Live	Tot Dead	n	%Lethality		P value	Signif
Fig. 7B
ced-5(n1812)	64	11	75	0.146667
	192	21	213	0.0985915
	217	38	255	0.14902
	51	10	61	0.163934
	524	80	604	0.13245	Total
ced-12(n3261)	144	25	169	0.147929
	87	20	107	0.186916
	68	12	80	0.15
	299	57	356	0.160112	Total
ced-12(pj74). -from Table 1 above	541	40	581	0.0688468	Total
let-502(sb118ts) - 25C	53	13	66	0.19697
	98	25	123	0.203252
	214	56	270	0.207407
	365	94	459	0.204793	Total
ced-5(n1812); let-502(sb118ts) 25C	64	40	104	0.384615
	207	95	302	0.31457
	182	75	257	0.291829		<0.00001	****vs. let-502
	453	210	663	0.316742	Total		**** vs. ced-5
ced-12(n3261); let-502(sb118ts) 25C	75	44	119	0.369748
	125	76	201	0.378109
	156	95	251	0.378486
	356	215	571	0.376532	Total	<0.00001	**** vs let-502
							**** vs. ced-12
ced-12(pj74); let-502(sb118ts) 25C	84	5	89	0.0561798
	135	21	156	0.134615
	152	17	169	0.100592
	371	43	414	0.103865	Total	1e-05	**** vs. let-502
wsp-1(gm324)	184	65	249	0.261044
	207	77	284	0.271127
	174	67	241	0.278008
	565	209	774	0.270026	Total
ced-2(e1752); wsp-1(gm324)	73	34	107	0.317757
	188	65	253	0.256917
	261	99	360	0.275	Total	0.857	ns vs. wsp-1
ced-12(n3261); wsp-1(gm324)	67	47	114	0.412281
	124	46	170	0.276471
	112	55	167	0.329341
	303	148	451	0.32816	Total	0.03	* vs. wsp-1
ced-12(pj74); wsp-1(gm324)	132	14	146	0.0958904
	212	32	246	0.130081
	165	13	178	0.0730337
	509	59	570	0.103509	Total	0.0001	****vs. wsp-1
